# Supplementary material for: 2-(2-Meth­oxy-5-methyl­phen­yl)-2H-benzotriazole
Source: Acta Crystallogr Sect E Struct Rep Online. 2010 Aug 11;66(Pt 9):o2279. doi: 10.1107/S1600536810031363 (PMC3007938; doi:10.1107/S1600536810031363)
Supplement: Supplementary file 1 [file e-66-o2279-sup1.cif]

##############################################################################
###                                                                        ###
###        Electronic paper (Acta Crystallographica Section E)             ###
###                                                                        ###
##############################################################################
#                                                                            #
# This CIF contains the data in a paper accepted for publication in Acta     #
# Crystallographica Section E. It conforms to the requirements of Notes      #
# for Authors for Section E, and has been peer reviewed under the auspices   #
# of the IUCr Commission on Journals.                                        #
#                                                                            #
# Full details of the Crystallographic Information File format               #
# are given in the paper "The Crystallographic Information File (CIF):       #
# a New Standard Archive File for Crystallography" by S. R. Hall, F. H.      #
# Allen and I. D. Brown [Acta Cryst. (1991), A47, 655-685].                  #
#                                                                            #
# The current version of the core CIF dictionary is obtainable from          #
# ftp://ftp.iucr.org/pub/cif_core.dic. The current version number is 2.4.    #
#                                                                            #
# Software is freely available for graphical display of the structure(s) in  #
# this CIF.  For information consult the CIF home page http://www.iucr.org/  #
# cif/home.html                                                              #
#                                                                            #
# This file may be used for bona fide research purposes within the           #
# scientific community so long as proper attribution is given to the journal # 
# article from which it was obtained.                                        #
#                                                                            #
##############################################################################
                                             
data_I
_audit_creation_method     SHELXL-97
_chemical_name_systematic
;
2-(2-Methoxy-5-methylphenyl)-2<i>H</i>-benzotriazole
;
_chemical_name_common     ?
_chemical_formula_moiety     'C14 H13 N3 O'
_chemical_formula_sum     'C14 H13 N3 O'
_chemical_formula_iupac     'C14 H13 N3 O'
_chemical_formula_weight     239.27
_chemical_melting_point     ?
_symmetry_cell_setting     monoclinic
_symmetry_space_group_name_H-M     'P 21'
_symmetry_space_group_name_hall     'P 2yb'
loop_
    _symmetry_equiv_pos_as_xyz
    'x, y, z'
    '-x, y+1/2, -z'
_cell_length_a     7.1604(2)
_cell_length_b     8.2560(2)
_cell_length_c     11.0342(3)
_cell_angle_alpha     90.00
_cell_angle_beta     103.4500(10)
_cell_angle_gamma     90.00
_cell_volume     634.41(3)
_cell_formula_units_Z     2
_cell_measurement_reflns_used     3727
_cell_measurement_theta_min     2.92
_cell_measurement_theta_max     28.19
_cell_measurement_temperature     296(2)
_exptl_crystal_description     columnar
_exptl_crystal_colour     colourless
_exptl_crystal_size_max     0.48
_exptl_crystal_size_mid     0.32
_exptl_crystal_size_min     0.17
_exptl_crystal_density_diffrn     1.253
_exptl_crystal_density_meas     ?
_exptl_crystal_density_method     'not measured'
_exptl_crystal_F_000     252
_exptl_absorpt_coefficient_mu     0.082
_exptl_absorpt_correction_type     multi-scan
_exptl_absorpt_process_details     '(SADABS; Bruker, 2008)'
_exptl_absorpt_correction_T_min     0.9617
_exptl_absorpt_correction_T_max     0.9862
_exptl_special_details
;
;
_diffrn_ambient_temperature     296(2)
_diffrn_radiation_type     MoK\a
_diffrn_radiation_wavelength     0.71073
_diffrn_radiation_source     'fine-focus sealed tube'
_diffrn_radiation_monochromator     graphite
_diffrn_measurement_device_type     'Bruker APEXII CCD'
_diffrn_measurement_method     '\f and \w scans'
_diffrn_detector_area_resol_mean     8.3333
_diffrn_reflns_number     6057
_diffrn_reflns_av_R_equivalents     0.0209
_diffrn_reflns_av_sigmaI/netI     0.0159
_diffrn_reflns_theta_min     1.90
_diffrn_reflns_theta_max     28.30
_diffrn_reflns_theta_full     28.30
_diffrn_measured_fraction_theta_max     0.996
_diffrn_measured_fraction_theta_full     0.996
_diffrn_reflns_limit_h_min     -8
_diffrn_reflns_limit_h_max     9
_diffrn_reflns_limit_k_min     -11
_diffrn_reflns_limit_k_max     11
_diffrn_reflns_limit_l_min     -14
_diffrn_reflns_limit_l_max     14
_refine_special_details
;
Refinement of <i>F</i>^2^ against ALL reflections. The weighted <i>R</i>-factor
<i>wR</i> and goodness of fit <i>S</i> are based on <i>F</i>^2^, conventional
<i>R</i>-factors <i>R</i> are based on <i>F</i>, with <i>F</i> set to zero for
negative <i>F</i>^2^. The threshold expression of <i>F</i>^2^ >
\s(<i>F</i>^2^) is used only for calculating <i>R</i>-factors(gt) <i>etc</i>.
and is not relevant to the choice of reflections for refinement.
<i>R</i>-factors based on <i>F</i>^2^ are statistically about twice as large
as those based on <i>F</i>, and <i>R</i>- factors based on ALL data will be
even larger.
;
_reflns_number_total     1674
_reflns_number_gt     1401
_reflns_threshold_expression     I>2\s(I)
_refine_ls_structure_factor_coef     Fsqd
_refine_ls_matrix_type     full
_refine_ls_R_factor_all     0.0533
_refine_ls_R_factor_gt     0.0457
_refine_ls_wR_factor_gt     0.1296
_refine_ls_wR_factor_ref     0.1364
_refine_ls_goodness_of_fit_ref     1.054
_refine_ls_restrained_S_all     1.054
_refine_ls_number_reflns     1674
_refine_ls_number_parameters     164
_refine_ls_number_restraints     1
_refine_ls_hydrogen_treatment     constr
_refine_ls_weighting_scheme     calc
_refine_ls_weighting_details
         'calc w=1/[\s^2^(Fo^2^)+(0.0703P)^2^+0.0980P] where P=(Fo^2^+2Fc^2^)/3'
_atom_sites_solution_hydrogens     geom
_atom_sites_solution_primary     direct
_atom_sites_solution_secondary     difmap
_refine_ls_shift/su_max     0.000
_refine_ls_shift/su_mean     0.000
_refine_diff_density_max     0.167
_refine_diff_density_min     -0.152
_refine_ls_extinction_method     'SHELXL97 (Sheldrick, 2008)'
_refine_ls_extinction_coef     0.067(13)
_refine_ls_extinction_expression
                                  'Fc^*^=kFc[1+0.001xFc^2^\l^3^/sin(2\q)]^-1/4^'
loop_
    _atom_type_symbol
    _atom_type_description
    _atom_type_scat_dispersion_real
    _atom_type_scat_dispersion_imag
    _atom_type_scat_source
    'C' 'C' 0.0033 0.0016
                         'International Tables Vol C Tables 4.2.6.8 and 6.1.1.4'
    'H' 'H' 0.0000 0.0000
                         'International Tables Vol C Tables 4.2.6.8 and 6.1.1.4'
    'N' 'N' 0.0061 0.0033
                         'International Tables Vol C Tables 4.2.6.8 and 6.1.1.4'
    'O' 'O' 0.0106 0.0060
                         'International Tables Vol C Tables 4.2.6.8 and 6.1.1.4'
_computing_data_collection     'APEX2 (Bruker, 2008)'
_computing_cell_refinement     'SAINT (Bruker, 2008)'
_computing_data_reduction     'SAINT (Bruker, 2008)'
_computing_structure_solution     'SHELXS97 (Sheldrick, 2008)'
_computing_structure_refinement     'SHELXL97 (Sheldrick, 2008)'
_computing_molecular_graphics     'SHELXTL (Sheldrick, 2008)'
_computing_publication_material     'SHELXTL (Sheldrick, 2008)'
loop_
    _atom_site_type_symbol
    _atom_site_label
    _atom_site_fract_x
    _atom_site_fract_y
    _atom_site_fract_z
    _atom_site_U_iso_or_equiv
    _atom_site_adp_type
    _atom_site_calc_flag
    _atom_site_refinement_flags
    _atom_site_occupancy
    _atom_site_disorder_assembly
    _atom_site_disorder_group
    O O 0.4845(3) 0.6862(5) 0.1130(2) 0.1062(12) Uani d . 1 . .
    N N1 0.3698(3) 0.9600(4) 0.2453(2) 0.0707(7) Uani d . 1 . .
    N N2 0.2199(3) 0.8702(3) 0.19219(18) 0.0547(5) Uani d . 1 . .
    N N3 0.0939(3) 0.8349(3) 0.25880(19) 0.0610(6) Uani d . 1 . .
    C C1 0.3261(4) 0.7274(4) 0.0259(2) 0.0661(8) Uani d . 1 . .
    C C2 0.1880(4) 0.8191(4) 0.0643(2) 0.0551(6) Uani d . 1 . .
    C C3 0.0210(4) 0.8665(4) -0.0174(2) 0.0563(6) Uani d . 1 . .
    H H3B -0.0689 0.9279 0.0113 0.068 Uiso calc R 1 . .
    C C4 -0.0144(4) 0.8234(4) -0.1425(2) 0.0602(7) Uani d . 1 . .
    C C5 0.1215(5) 0.7297(4) -0.1801(2) 0.0668(8) Uani d . 1 . .
    H H5A 0.0995 0.6976 -0.2630 0.080 Uiso calc R 1 . .
    C C6 0.2882(5) 0.6826(5) -0.0987(3) 0.0720(8) Uani d . 1 . .
    H H6A 0.3768 0.6198 -0.1274 0.086 Uiso calc R 1 . .
    C C7 0.3395(4) 0.9863(4) 0.3605(2) 0.0638(7) Uani d . 1 . .
    C C8 0.4473(6) 1.0761(6) 0.4615(3) 0.0895(11) Uani d . 1 . .
    H H8A 0.5613 1.1274 0.4574 0.107 Uiso calc R 1 . .
    C C9 0.3761(6) 1.0840(5) 0.5651(3) 0.0949(13) Uani d . 1 . .
    H H9A 0.4439 1.1419 0.6336 0.114 Uiso calc R 1 . .
    C C10 0.2044(8) 1.0082(6) 0.5726(3) 0.1011(13) Uani d . 1 . .
    H H10A 0.1620 1.0180 0.6458 0.121 Uiso calc R 1 . .
    C C11 0.0972(7) 0.9208(6) 0.4769(3) 0.0900(11) Uani d . 1 . .
    H H11A -0.0172 0.8715 0.4825 0.108 Uiso calc R 1 . .
    C C12 0.1694(4) 0.9090(4) 0.3677(2) 0.0609(7) Uani d . 1 . .
    C C13 -0.1948(5) 0.8824(5) -0.2321(3) 0.0846(10) Uani d . 1 . .
    H H13A -0.2701 0.9448 -0.1875 0.127 Uiso calc R 1 . .
    H H13B -0.2683 0.7911 -0.2707 0.127 Uiso calc R 1 . .
    H H13C -0.1605 0.9487 -0.2951 0.127 Uiso calc R 1 . .
    C C14 0.6487(5) 0.6546(7) 0.0835(4) 0.0985(14) Uani d . 1 . .
    H H14A 0.7439 0.6277 0.1575 0.148 Uiso calc R 1 . .
    H H14B 0.6896 0.7481 0.0448 0.148 Uiso calc R 1 . .
    H H14C 0.6321 0.5649 0.0266 0.148 Uiso calc R 1 . .
loop_
    _atom_site_aniso_label
    _atom_site_aniso_U_11
    _atom_site_aniso_U_22
    _atom_site_aniso_U_33
    _atom_site_aniso_U_12
    _atom_site_aniso_U_13
    _atom_site_aniso_U_23
    O 0.0727(13) 0.190(4) 0.0590(11) 0.0505(19) 0.0224(10) 0.0159(18)
    N1 0.0598(13) 0.096(2) 0.0548(12) -0.0144(13) 0.0095(10) -0.0005(13)
    N2 0.0544(11) 0.0688(14) 0.0417(9) -0.0028(10) 0.0126(8) 0.0001(9)
    N3 0.0703(13) 0.0706(14) 0.0464(10) -0.0090(12) 0.0222(9) -0.0029(10)
    C1 0.0627(15) 0.089(2) 0.0502(13) 0.0096(16) 0.0203(11) 0.0099(14)
    C2 0.0568(13) 0.0702(16) 0.0403(10) -0.0049(12) 0.0154(9) -0.0003(11)
    C3 0.0576(13) 0.0615(15) 0.0495(12) -0.0047(12) 0.0122(10) -0.0021(11)
    C4 0.0687(15) 0.0617(15) 0.0475(11) -0.0131(13) 0.0080(10) 0.0025(12)
    C5 0.089(2) 0.0702(17) 0.0435(12) -0.0138(16) 0.0213(12) -0.0059(12)
    C6 0.085(2) 0.084(2) 0.0560(14) 0.0083(17) 0.0333(14) -0.0004(15)
    C7 0.0725(16) 0.0697(17) 0.0443(12) -0.0040(14) 0.0037(11) 0.0046(12)
    C8 0.094(2) 0.103(3) 0.0595(17) -0.018(2) -0.0068(15) -0.0009(19)
    C9 0.134(3) 0.094(3) 0.0441(14) -0.012(3) -0.0043(17) -0.0044(16)
    C10 0.166(4) 0.094(3) 0.0461(15) -0.013(3) 0.0296(19) -0.0035(16)
    C11 0.129(3) 0.094(2) 0.0549(16) -0.021(2) 0.0374(18) -0.0089(17)
    C12 0.0783(17) 0.0611(15) 0.0427(11) -0.0037(13) 0.0132(11) 0.0039(11)
    C13 0.090(2) 0.095(3) 0.0565(15) -0.009(2) -0.0091(14) -0.0017(17)
    C14 0.0672(19) 0.143(4) 0.091(2) 0.017(2) 0.0301(17) 0.015(3)
_geom_special_details
;
All e.s.d.'s (except the e.s.d. in the dihedral angle between two l.s. planes)
are estimated using the full covariance matrix. The cell e.s.d.'s are taken
into account individually in the estimation of e.s.d.'s in distances, angles
and torsion angles; correlations between e.s.d.'s in cell parameters are only
used when they are defined by crystal symmetry. An approximate (isotropic)
treatment of cell e.s.d.'s is used for estimating e.s.d.'s involving l.s.
planes.
;
loop_
    _geom_bond_atom_site_label_1
    _geom_bond_atom_site_label_2
    _geom_bond_site_symmetry_2
    _geom_bond_distance
    _geom_bond_publ_flag
    O C14 . 1.317(4) ?
    O C1 . 1.348(3) ?
    N1 N2 . 1.324(3) ?
    N1 C7 . 1.355(4) ?
    N2 N3 . 1.322(3) ?
    N2 C2 . 1.439(3) ?
    N3 C12 . 1.345(3) ?
    C1 C2 . 1.387(4) ?
    C1 C6 . 1.389(4) ?
    C2 C3 . 1.377(4) ?
    C3 C4 . 1.391(4) ?
    C3 H3B . 0.9300 ?
    C4 C5 . 1.380(4) ?
    C4 C13 . 1.513(4) ?
    C5 C6 . 1.372(4) ?
    C5 H5A . 0.9300 ?
    C6 H6A . 0.9300 ?
    C7 C12 . 1.393(4) ?
    C7 C8 . 1.410(4) ?
    C8 C9 . 1.357(5) ?
    C8 H8A . 0.9300 ?
    C9 C10 . 1.399(6) ?
    C9 H9A . 0.9300 ?
    C10 C11 . 1.360(6) ?
    C10 H10A . 0.9300 ?
    C11 C12 . 1.421(4) ?
    C11 H11A . 0.9300 ?
    C13 H13A . 0.9600 ?
    C13 H13B . 0.9600 ?
    C13 H13C . 0.9600 ?
    C14 H14A . 0.9600 ?
    C14 H14B . 0.9600 ?
    C14 H14C . 0.9600 ?
loop_
    _geom_angle_atom_site_label_1
    _geom_angle_atom_site_label_2
    _geom_angle_atom_site_label_3
    _geom_angle_site_symmetry_1
    _geom_angle_site_symmetry_3
    _geom_angle
    _geom_angle_publ_flag
    C14 O C1 . . 121.7(2) ?
    N2 N1 C7 . . 102.4(2) ?
    N3 N2 N1 . . 117.7(2) ?
    N3 N2 C2 . . 120.5(2) ?
    N1 N2 C2 . . 121.7(2) ?
    N2 N3 C12 . . 102.2(2) ?
    O C1 C2 . . 117.5(2) ?
    O C1 C6 . . 125.2(3) ?
    C2 C1 C6 . . 117.3(3) ?
    C3 C2 C1 . . 121.9(2) ?
    C3 C2 N2 . . 118.3(2) ?
    C1 C2 N2 . . 119.8(2) ?
    C2 C3 C4 . . 120.5(3) ?
    C2 C3 H3B . . 119.8 ?
    C4 C3 H3B . . 119.8 ?
    C5 C4 C3 . . 117.6(3) ?
    C5 C4 C13 . . 122.6(3) ?
    C3 C4 C13 . . 119.8(3) ?
    C6 C5 C4 . . 121.9(2) ?
    C6 C5 H5A . . 119.0 ?
    C4 C5 H5A . . 119.0 ?
    C5 C6 C1 . . 120.8(3) ?
    C5 C6 H6A . . 119.6 ?
    C1 C6 H6A . . 119.6 ?
    N1 C7 C12 . . 108.2(2) ?
    N1 C7 C8 . . 130.4(3) ?
    C12 C7 C8 . . 121.4(3) ?
    C9 C8 C7 . . 116.6(4) ?
    C9 C8 H8A . . 121.7 ?
    C7 C8 H8A . . 121.7 ?
    C8 C9 C10 . . 122.5(3) ?
    C8 C9 H9A . . 118.8 ?
    C10 C9 H9A . . 118.8 ?
    C11 C10 C9 . . 122.4(4) ?
    C11 C10 H10A . . 118.8 ?
    C9 C10 H10A . . 118.8 ?
    C10 C11 C12 . . 116.4(4) ?
    C10 C11 H11A . . 121.8 ?
    C12 C11 H11A . . 121.8 ?
    N3 C12 C7 . . 109.4(2) ?
    N3 C12 C11 . . 129.7(3) ?
    C7 C12 C11 . . 120.8(3) ?
    C4 C13 H13A . . 109.5 ?
    C4 C13 H13B . . 109.5 ?
    H13A C13 H13B . . 109.5 ?
    C4 C13 H13C . . 109.5 ?
    H13A C13 H13C . . 109.5 ?
    H13B C13 H13C . . 109.5 ?
    O C14 H14A . . 109.5 ?
    O C14 H14B . . 109.5 ?
    H14A C14 H14B . . 109.5 ?
    O C14 H14C . . 109.5 ?
    H14A C14 H14C . . 109.5 ?
    H14B C14 H14C . . 109.5 ?
loop_
    _geom_torsion_atom_site_label_1
    _geom_torsion_atom_site_label_2
    _geom_torsion_atom_site_label_3
    _geom_torsion_atom_site_label_4
    _geom_torsion_site_symmetry_1
    _geom_torsion_site_symmetry_2
    _geom_torsion_site_symmetry_3
    _geom_torsion_site_symmetry_4
    _geom_torsion
    _geom_torsion_publ_flag
    C7 N1 N2 N3 . . . . 0.3(3) ?
    C7 N1 N2 C2 . . . . 177.1(3) ?
    N1 N2 N3 C12 . . . . -0.2(3) ?
    C2 N2 N3 C12 . . . . -177.0(2) ?
    C14 O C1 C2 . . . . -154.6(4) ?
    C14 O C1 C6 . . . . 26.9(7) ?
    O C1 C2 C3 . . . . -179.7(3) ?
    C6 C1 C2 C3 . . . . -1.0(5) ?
    O C1 C2 N2 . . . . 1.8(4) ?
    C6 C1 C2 N2 . . . . -179.5(3) ?
    N3 N2 C2 C3 . . . . 56.9(4) ?
    N1 N2 C2 C3 . . . . -119.8(3) ?
    N3 N2 C2 C1 . . . . -124.6(3) ?
    N1 N2 C2 C1 . . . . 58.8(4) ?
    C1 C2 C3 C4 . . . . -0.1(4) ?
    N2 C2 C3 C4 . . . . 178.5(3) ?
    C2 C3 C4 C5 . . . . 1.2(4) ?
    C2 C3 C4 C13 . . . . -177.5(3) ?
    C3 C4 C5 C6 . . . . -1.3(5) ?
    C13 C4 C5 C6 . . . . 177.3(3) ?
    C4 C5 C6 C1 . . . . 0.3(5) ?
    O C1 C6 C5 . . . . 179.4(3) ?
    C2 C1 C6 C5 . . . . 0.9(5) ?
    N2 N1 C7 C12 . . . . -0.3(3) ?
    N2 N1 C7 C8 . . . . -178.9(4) ?
    N1 C7 C8 C9 . . . . 178.0(4) ?
    C12 C7 C8 C9 . . . . -0.4(5) ?
    C7 C8 C9 C10 . . . . -0.3(6) ?
    C8 C9 C10 C11 . . . . 0.3(7) ?
    C9 C10 C11 C12 . . . . 0.4(7) ?
    N2 N3 C12 C7 . . . . 0.0(3) ?
    N2 N3 C12 C11 . . . . 177.5(4) ?
    N1 C7 C12 N3 . . . . 0.2(4) ?
    C8 C7 C12 N3 . . . . 178.9(3) ?
    N1 C7 C12 C11 . . . . -177.6(3) ?
    C8 C7 C12 C11 . . . . 1.1(5) ?
    C10 C11 C12 N3 . . . . -178.4(4) ?
    C10 C11 C12 C7 . . . . -1.1(6) ?
data_global
_journal_date_recd_electronic     2010-07-27
_journal_date_accepted     2010-08-05
_journal_name_full     'Acta Crystallographica, Section E'
_journal_year     2010
_journal_volume     66
_journal_issue      9
_journal_page_first     o2279
_journal_page_last     o2279
_journal_paper_category     QO
_journal_coeditor_code     LH5100
_publ_contact_author_name     'Bao-Tsan Ko'
_publ_contact_author_address
; Department of Chemistry
  Chung-Yuan Christian University
  Chung-Li 320
  Taiwan
;
_publ_contact_author_email     btko@cycu.edu.tw
_publ_contact_author_fax     '886 3 265 3399'
_publ_contact_author_phone     '886 3 265 3327'
_publ_section_title
;
2-(2-Methoxy-5-methylphenyl)-2<i>H</i>-benzotriazole
;
loop_
    _publ_author_name
    _publ_author_footnote
    _publ_author_address
    'Ming-Jen Chen' .
;
Department of Applied Cosmetology and Graduate Institute of Cosmetic Science
  Hungkuang University
  Taichung Hsien 433
  Taiwan
;
    'Chen-Yu Li' .
; Department of Chemistry
  Chung Yuan Christian University
  Chung-Li 320
  Taiwan
;
    'Chen-Yen Tsai' .
; Department of Chemistry
  Chung Yuan Christian University
  Chung-Li 320
  Taiwan
;
    'Bao-Tsan Ko' .
; Department of Chemistry
  Chung Yuan Christian University
  Chung-Li 320
  Taiwan
;
_publ_section_synopsis     .
