# Supplementary material for: 2-(2-Meth­oxy-5-methyl­phen­yl)-2H-benzotriazole
Source: Acta Crystallogr Sect E Struct Rep Online. 2010 Aug 11;66(Pt 9):o2279. doi: 10.1107/S1600536810031363 (PMC3007938; doi:10.1107/S1600536810031363)
Supplement: Supplementary file 2 [file e-66-o2279-Isup2.hkl]

# 
# h,k,l, Fc-squared, Fo-squared, sigma(Fo-squared) and status flag 
# 
data_I
_shelx_title ' ko2_0m in P2(1)' 
_shelx_refln_list_code          4 
_shelx_F_calc_maximum       62.37 
_exptl_crystal_F_000       252.00 
_reflns_d_resolution_high  0.7496 
 
loop_ 
 _symmetry_equiv_pos_as_xyz 
 'x, y, z' 
 '-x, y+1/2, -z' 
 
_cell_length_a     7.1604 
_cell_length_b     8.2560 
_cell_length_c    11.0342 
_cell_angle_alpha  90.000 
_cell_angle_beta  103.450 
_cell_angle_gamma  90.000 
 
_shelx_F_squared_multiplier     1.000 
 
loop_ 
 _refln_index_h 
 _refln_index_k 
 _refln_index_l 
 _refln_F_squared_calc 
 _refln_F_squared_meas 
 _refln_F_squared_sigma 
 _refln_observed_status 
   1   0   0       32.80       27.06      0.27 o 
   2   0   0      101.55       90.53      1.13 o 
   3   0   0        0.62        0.39      0.05 o 
   4   0   0       13.40       14.72      0.25 o 
   5   0   0        8.43        7.94      0.37 o 
   6   0   0       50.97       53.15      0.93 o 
   7   0   0       12.36       13.37      0.66 o 
   8   0   0        0.12        0.03      0.28 o 
   9   0   0        1.38        1.15      0.35 o 
   1   1   0     3882.90     3787.15     55.63 o 
   2   1   0      602.03      589.86      5.16 o 
   3   1   0      151.82      153.92      1.38 o 
   4   1   0        4.84        3.83      0.15 o 
   5   1   0       24.89       23.81      0.52 o 
   6   1   0       26.08       26.33      0.47 o 
   7   1   0        0.42        0.19      0.17 o 
   8   1   0        2.32        1.95      0.35 o 
   9   1   0        0.45        0.17      0.35 o 
   0   2   0      842.50      835.43     11.81 o 
   1   2   0     3889.50     3973.95     42.32 o 
   2   2   0       74.46       70.99      0.60 o 
   3   2   0       48.57       46.80      0.48 o 
   4   2   0       53.03       52.11      0.75 o 
   5   2   0      114.23      117.58      1.58 o 
   6   2   0        3.33        3.24      0.24 o 
   7   2   0        1.96        1.94      0.19 o 
   8   2   0        0.03       -0.10      0.28 o 
   9   2   0        0.25        0.28      0.35 o 
   1   3   0       85.15       83.68      0.77 o 
   2   3   0      263.05      269.27      2.05 o 
   3   3   0        1.36        0.79      0.09 o 
   4   3   0        4.99        4.68      0.10 o 
   5   3   0        2.59        1.65      0.16 o 
   6   3   0       13.08       13.34      0.33 o 
   7   3   0        1.31        1.31      0.20 o 
   8   3   0        0.23        0.10      0.28 o 
   0   4   0      215.51      215.88      2.68 o 
   1   4   0      167.28      175.93      1.72 o 
   2   4   0       57.23       50.34      0.51 o 
   3   4   0       20.22       22.27      0.27 o 
   4   4   0       31.69       31.01      0.33 o 
   5   4   0       53.99       52.69      0.86 o 
   6   4   0        4.32        4.33      0.27 o 
   7   4   0        0.70        0.83      0.17 o 
   8   4   0        0.38        0.24      0.33 o 
   1   5   0        6.90        6.92      0.16 o 
   2   5   0       18.54       18.98      0.34 o 
   3   5   0        8.42        7.07      0.17 o 
   4   5   0       11.85       13.76      0.28 o 
   5   5   0       29.19       26.60      1.14 o 
   6   5   0        2.36        2.39      0.28 o 
   7   5   0        0.12       -0.12      0.18 o 
   8   5   0        0.67        0.66      0.38 o 
   0   6   0       53.20       61.62      1.12 o 
   1   6   0       23.56       27.16      0.42 o 
   2   6   0        3.10        5.03      0.14 o 
   3   6   0       20.27       23.18      0.40 o 
   4   6   0       19.33       17.99      0.31 o 
   5   6   0        0.39        0.23      0.15 o 
   6   6   0        1.03        1.15      0.20 o 
   7   6   0        0.29        0.36      0.18 o 
   1   7   0       13.29       12.69      0.29 o 
   2   7   0        5.62        6.30      0.23 o 
   3   7   0        2.19        2.27      0.18 o 
   4   7   0        5.88        5.95      0.26 o 
   5   7   0        0.30        0.41      0.16 o 
   6   7   0        0.17        0.06      0.17 o 
   7   7   0        0.08        0.07      0.19 o 
   0   8   0       12.74       18.27      0.51 o 
   1   8   0        0.10        0.13      0.14 o 
   2   8   0        3.85        4.17      0.26 o 
   3   8   0        5.23        3.66      0.21 o 
   4   8   0        0.61        0.34      0.17 o 
   5   8   0        0.32        0.46      0.19 o 
   6   8   0        0.01       -0.01      0.19 o 
   1   9   0        0.12        0.15      0.12 o 
   2   9   0        3.17        4.80      0.31 o 
   3   9   0        1.76        1.93      0.31 o 
   4   9   0        0.70        0.59      0.19 o 
   5   9   0        0.56        0.42      0.19 o 
   0  10   0        0.34        0.45      0.33 o 
   1  10   0        2.02        1.62      0.23 o 
   2  10   0        1.14        1.33      0.18 o 
   3  10   0        0.78        1.16      0.32 o 
  -9   0   1        0.12       -0.17      0.28 o 
  -8   0   1        2.35        2.74      0.45 o 
  -7   0   1        0.28        0.35      0.24 o 
  -6   0   1      108.25      111.13      1.77 o 
  -5   0   1        0.01        0.18      0.05 o 
  -4   0   1       25.39       24.72      0.31 o 
  -3   0   1      225.30      269.54      2.87 o 
  -2   0   1       42.11       47.88      0.62 o 
  -1   0   1     1587.60     1533.65     20.80 o 
   0   0   1      637.09      602.72     13.47 o 
   1   0   1      777.73      771.32      9.57 o 
   2   0   1       71.11       63.37      0.82 o 
   3   0   1       93.07      102.10      1.30 o 
   4   0   1      243.84      279.02      3.47 o 
   5   0   1        0.03        0.13      0.07 o 
   6   0   1        0.08        0.21      0.17 o 
   7   0   1        3.56        2.71      0.35 o 
   8   0   1        4.22        5.59      0.59 o 
   9   0   1        0.20        0.10      0.31 o 
  -9   1   1        0.22        0.28      0.30 o 
  -8   1   1        0.02       -0.01      0.18 o 
  -7   1   1       36.17       39.48      1.18 o 
  -6   1   1       14.14       15.03      0.28 o 
  -5   1   1        9.89       11.62      0.28 o 
  -4   1   1       89.43       95.33      1.08 o 
  -3   1   1      156.90      166.53      1.82 o 
  -2   1   1       83.77       77.88      1.01 o 
  -1   1   1     1905.97     1861.26     16.60 o 
   0   1   1      561.74      569.07      3.92 o 
   1   1   1      808.46      786.39      6.02 o 
   2   1   1       52.06       47.32      0.41 o 
   3   1   1       80.65       92.71      0.84 o 
   4   1   1       40.51       47.25      0.48 o 
   5   1   1        0.76        1.00      0.07 o 
   6   1   1        5.06        4.57      0.25 o 
   8   1   1        0.38        0.17      0.28 o 
   9   1   1        0.10       -0.07      0.31 o 
  -9   2   1        0.03       -0.14      0.35 o 
  -8   2   1        0.93        0.97      0.31 o 
  -7   2   1        0.31        0.17      0.17 o 
  -6   2   1       32.58       31.42      0.54 o 
  -5   2   1       44.17       45.36      0.69 o 
  -4   2   1       26.60       26.15      0.43 o 
  -3   2   1       14.05       10.76      0.28 o 
  -2   2   1      462.41      490.03      4.43 o 
  -1   2   1     3185.34     3233.36     50.23 o 
   0   2   1     3622.45     3689.00     28.36 o 
   1   2   1     1336.53     1300.72      9.94 o 
   2   2   1      204.51      212.06      1.75 o 
   3   2   1       19.02       23.27      0.27 o 
   4   2   1       51.84       51.25      0.55 o 
   5   2   1      124.05      131.00      1.34 o 
   6   2   1       33.11       32.55      0.68 o 
   7   2   1        2.08        1.61      0.19 o 
   8   2   1        0.75        1.29      0.38 o 
  -9   3   1        0.09        0.28      0.35 o 
  -8   3   1        0.26        0.10      0.28 o 
  -7   3   1        0.16        0.19      0.11 o 
  -6   3   1       77.02       77.83      1.12 o 
  -5   3   1        7.69        7.58      0.26 o 
  -4   3   1        4.06        4.25      0.19 o 
  -3   3   1       95.09       89.09      0.83 o 
  -2   3   1      221.44      228.64      1.89 o 
  -1   3   1      214.51      212.80      1.63 o 
   0   3   1      304.95      319.53      2.56 o 
   1   3   1      614.63      623.85      4.71 o 
   2   3   1      182.70      168.35      1.51 o 
   3   3   1      132.42      135.95      1.15 o 
   4   3   1       80.26       83.84      0.80 o 
   5   3   1       39.88       36.85      0.42 o 
   6   3   1        0.26        0.04      0.15 o 
   7   3   1        1.24        1.25      0.17 o 
   8   3   1        1.89        2.47      0.32 o 
  -8   4   1        0.07        0.07      0.31 o 
  -7   4   1        0.13        0.25      0.17 o 
  -6   4   1        1.44        2.44      0.22 o 
  -5   4   1       82.28       76.81      1.14 o 
  -4   4   1        8.64        7.93      0.19 o 
  -3   4   1        7.05       10.10      0.20 o 
  -2   4   1      322.19      321.17      2.83 o 
  -1   4   1      492.30      543.03      5.18 o 
   0   4   1       39.41       43.87      0.48 o 
   1   4   1      248.06      241.18      2.13 o 
   2   4   1      340.47      337.27      3.61 o 
   3   4   1       19.96       17.93      0.28 o 
   4   4   1       90.97       88.75      0.79 o 
   5   4   1        4.44        3.68      0.22 o 
   6   4   1        3.09        2.77      0.28 o 
   7   4   1        0.09        0.00      0.15 o 
   8   4   1        0.41        0.42      0.36 o 
  -8   5   1        0.60        0.59      0.35 o 
  -7   5   1        1.11        1.21      0.19 o 
  -6   5   1        6.20        6.73      0.36 o 
  -5   5   1       17.39       14.66      1.21 o 
  -4   5   1        1.14        1.70      0.23 o 
  -3   5   1       15.66       15.91      0.22 o 
  -2   5   1       51.62       45.94      0.54 o 
  -1   5   1        9.22        9.19      0.34 o 
   0   5   1        5.84        3.64      0.23 o 
   1   5   1       24.12       22.88      0.31 o 
   2   5   1       11.63       13.33      0.30 o 
   3   5   1       63.58       61.84      0.79 o 
   4   5   1       58.44       58.01      0.82 o 
   5   5   1        4.09        3.49      0.19 o 
   6   5   1        1.64        1.61      0.16 o 
   7   5   1        0.18        0.24      0.17 o 
   8   5   1        0.02        0.03      0.35 o 
  -7   6   1        0.26        0.41      0.21 o 
  -6   6   1        2.17        2.58      0.38 o 
  -5   6   1        3.27        3.10      0.23 o 
  -4   6   1        9.82        7.80      0.23 o 
  -3   6   1        4.66        5.31      0.25 o 
  -2   6   1       18.40       16.69      0.26 o 
  -1   6   1        5.78        9.07      0.24 o 
   0   6   1       63.34       69.65      0.87 o 
   1   6   1        0.20        0.21      0.09 o 
   2   6   1        5.21        5.88      0.21 o 
   3   6   1       49.01       50.42      0.70 o 
   4   6   1        8.86        9.06      0.40 o 
   5   6   1        7.70        6.27      0.28 o 
   6   6   1        0.26       -0.04      0.15 o 
   7   6   1        0.34        0.59      0.20 o 
  -7   7   1        2.25        3.12      0.30 o 
  -6   7   1        0.13        0.28      0.15 o 
  -5   7   1        0.92        0.63      0.17 o 
  -4   7   1        0.62        0.48      0.14 o 
  -3   7   1        0.83        0.91      0.11 o 
  -2   7   1        5.12        7.11      0.19 o 
  -1   7   1       13.90       14.23      0.27 o 
   0   7   1        3.64        3.36      0.15 o 
   1   7   1        1.97        1.52      0.13 o 
   2   7   1        5.52        4.66      0.21 o 
   3   7   1       14.30       13.36      0.32 o 
   4   7   1       20.26       20.16      0.39 o 
   5   7   1        0.99        0.79      0.17 o 
   6   7   1        0.55        0.57      0.21 o 
  -6   8   1        1.48        1.84      0.20 o 
  -5   8   1        0.18       -0.14      0.15 o 
  -4   8   1        2.48        2.82      0.26 o 
  -3   8   1        2.56        3.29      0.29 o 
  -2   8   1        2.25        2.23      0.21 o 
  -1   8   1       10.74       10.44      0.36 o 
   0   8   1        3.71        4.20      0.20 o 
   1   8   1        3.86        3.89      0.30 o 
   2   8   1        8.31       10.40      0.34 o 
   3   8   1        6.20        5.86      0.25 o 
   4   8   1        1.36        0.73      0.17 o 
   5   8   1        0.04        0.13      0.19 o 
   6   8   1        0.48        0.49      0.20 o 
  -5   9   1        0.49        0.43      0.26 o 
  -4   9   1        0.10       -0.03      0.15 o 
  -3   9   1        0.82        0.71      0.15 o 
  -2   9   1        3.10        2.44      0.19 o 
  -1   9   1        2.30        3.25      0.23 o 
   0   9   1        0.50        0.11      0.13 o 
   1   9   1        1.23        1.13      0.24 o 
   2   9   1        1.58        1.70      0.21 o 
   3   9   1        2.43        2.27      0.21 o 
   4   9   1        0.67        0.47      0.22 o 
   5   9   1        1.42        1.23      0.27 o 
  -3  10   1        0.31        0.22      0.25 o 
  -2  10   1        0.11        0.61      0.15 o 
  -1  10   1        0.93        1.28      0.19 o 
   0  10   1        0.90        1.14      0.26 o 
   1  10   1        0.16        0.21      0.22 o 
   2  10   1        0.10       -0.16      0.16 o 
   3  10   1        0.07        0.17      0.20 o 
  -9   0   2        0.11       -0.07      0.28 o 
  -8   0   2        4.93        6.18      0.56 o 
  -7   0   2       10.62       11.74      0.63 o 
  -6   0   2       63.99       66.29      1.70 o 
  -5   0   2       39.25       37.33      0.52 o 
  -4   0   2       33.08       33.25      0.46 o 
  -3   0   2       20.19       20.93      0.30 o 
  -2   0   2      389.23      352.42      4.38 o 
  -1   0   2      574.81      559.94      6.97 o 
   0   0   2      202.09      190.08      1.85 o 
   1   0   2       43.13       43.63      0.58 o 
   2   0   2       58.49       55.23      0.74 o 
   3   0   2      197.85      193.05      2.42 o 
   4   0   2      174.85      181.52      2.85 o 
   5   0   2       35.51       39.66      0.76 o 
   6   0   2        0.04       -0.12      0.12 o 
   7   0   2        2.73        1.91      0.31 o 
   8   0   2        0.56        0.28      0.28 o 
  -9   1   2        0.14        0.01      0.21 o 
  -8   1   2        4.99        6.63      0.39 o 
  -7   1   2       69.93       77.59      1.43 o 
  -6   1   2        9.70        9.16      0.26 o 
  -5   1   2        0.49        0.51      0.09 o 
  -4   1   2       50.15       60.18      0.72 o 
  -3   1   2       41.43       34.97      0.34 o 
  -2   1   2      551.06      568.31     11.20 o 
  -1   1   2      842.70      829.24      7.99 o 
   0   1   2      165.78      176.56      1.34 o 
   1   1   2      746.98      713.37      5.24 o 
   2   1   2       24.27       24.21      0.25 o 
   3   1   2      300.24      340.54      3.27 o 
   4   1   2       19.97       20.84      0.28 o 
   5   1   2       12.47       11.07      0.21 o 
   6   1   2       14.05       13.32      0.41 o 
   7   1   2        2.33        2.41      0.33 o 
   8   1   2        1.08        1.01      0.35 o 
  -9   2   2        0.53        0.80      0.35 o 
  -8   2   2        0.83        0.45      0.31 o 
  -7   2   2        4.72        2.64      0.31 o 
  -6   2   2       50.83       48.07      0.91 o 
  -5   2   2        2.47        2.26      0.18 o 
  -4   2   2       33.77       35.83      0.66 o 
  -3   2   2      215.52      251.90      2.41 o 
  -2   2   2      304.33      330.55      7.38 o 
  -1   2   2     1369.40     1365.01     11.05 o 
   0   2   2      848.86      902.37      7.31 o 
   1   2   2      228.30      261.92      1.87 o 
   2   2   2      154.04      151.13      1.17 o 
   3   2   2      145.04      146.29      1.34 o 
   4   2   2        3.20        3.24      0.14 o 
   5   2   2        7.63        6.97      0.19 o 
   6   2   2        4.29        3.75      0.22 o 
   7   2   2       13.54       14.00      0.76 o 
   8   2   2        0.10        0.42      0.35 o 
  -9   3   2        0.97        1.18      0.42 o 
  -8   3   2        5.35        6.63      0.63 o 
  -7   3   2        3.99        4.21      0.29 o 
  -6   3   2       26.58       26.31      0.43 o 
  -5   3   2       13.36       14.94      0.33 o 
  -4   3   2        2.50        5.62      0.18 o 
  -3   3   2        2.54        3.15      0.12 o 
  -2   3   2      426.93      434.35      3.80 o 
  -1   3   2      104.75      107.81      1.06 o 
   0   3   2       74.70       74.55      0.75 o 
   1   3   2       27.24       28.52      0.38 o 
   2   3   2      653.10      676.16      6.48 o 
   3   3   2        3.27        2.84      0.19 o 
   4   3   2       18.66       17.52      0.23 o 
   5   3   2       13.02       12.73      0.23 o 
   6   3   2       13.17       12.38      0.32 o 
   7   3   2        1.16        1.27      0.18 o 
   8   3   2        0.87        0.87      0.28 o 
  -8   4   2        0.73        0.63      0.31 o 
  -7   4   2        3.11        3.47      0.30 o 
  -6   4   2        6.63        6.61      0.23 o 
  -5   4   2        9.19        9.42      0.36 o 
  -4   4   2        6.85        6.60      0.17 o 
  -3   4   2       66.67       76.31      0.82 o 
  -2   4   2       86.32       79.54      0.76 o 
  -1   4   2       22.60       22.99      0.32 o 
   0   4   2        6.73        4.69      0.15 o 
   1   4   2      424.40      443.91      4.23 o 
   2   4   2      123.26      114.04      1.30 o 
   3   4   2       19.58       18.12      0.28 o 
   4   4   2        7.93        7.25      0.20 o 
   5   4   2       45.65       45.28      0.67 o 
   6   4   2        0.89        0.55      0.13 o 
   7   4   2        1.56        1.73      0.18 o 
   8   4   2        2.68        3.55      0.30 o 
  -8   5   2        2.80        3.09      0.56 o 
  -7   5   2        5.37        6.43      0.33 o 
  -6   5   2        3.26        2.70      0.24 o 
  -5   5   2        0.75        0.94      0.12 o 
  -4   5   2        3.10        2.86      0.15 o 
  -3   5   2       34.01       35.78      0.41 o 
  -2   5   2       91.60       94.81      1.00 o 
  -1   5   2       57.94       61.15      0.67 o 
   0   5   2       23.28       23.55      0.32 o 
   1   5   2        3.20        3.95      0.12 o 
   2   5   2       39.70       38.09      0.54 o 
   3   5   2       82.34       76.41      0.95 o 
   4   5   2       36.45       37.74      0.50 o 
   5   5   2        1.39        1.27      0.15 o 
   6   5   2        0.55        0.33      0.13 o 
   7   5   2        0.52        0.33      0.16 o 
  -7   6   2        1.36        2.04      0.19 o 
  -6   6   2        6.47        6.83      0.25 o 
  -5   6   2        8.69        8.50      0.28 o 
  -4   6   2        4.58        5.03      0.19 o 
  -3   6   2       21.97       18.08      0.27 o 
  -2   6   2       22.44       21.81      0.30 o 
  -1   6   2        4.45        5.40      0.22 o 
   0   6   2       11.56       13.68      0.36 o 
   1   6   2        6.66        6.59      0.19 o 
   2   6   2       96.83       94.03      1.15 o 
   3   6   2       36.38       36.73      0.56 o 
   4   6   2       25.17       22.71      0.41 o 
   5   6   2        0.54        0.28      0.16 o 
   6   6   2        0.34        0.43      0.16 o 
   7   6   2        0.80        1.05      0.23 o 
  -7   7   2        1.14        1.52      0.24 o 
  -6   7   2        0.60        0.61      0.15 o 
  -5   7   2        1.58        1.45      0.17 o 
  -4   7   2        0.57        0.91      0.13 o 
  -3   7   2        5.47        4.59      0.19 o 
  -2   7   2        0.97        1.19      0.10 o 
  -1   7   2        3.33        2.83      0.17 o 
   0   7   2        0.22        0.42      0.11 o 
   1   7   2        0.88        0.49      0.14 o 
   2   7   2        3.86        3.55      0.29 o 
   3   7   2       31.39       30.67      0.51 o 
   4   7   2        9.70        9.48      0.29 o 
   5   7   2        0.42        0.56      0.18 o 
   6   7   2        0.09        0.15      0.16 o 
  -6   8   2        1.22        1.00      0.19 o 
  -5   8   2        0.76        0.96      0.17 o 
  -4   8   2        0.98        1.49      0.16 o 
  -3   8   2        0.65        0.46      0.10 o 
  -2   8   2        4.85        5.56      0.23 o 
  -1   8   2        1.52        1.14      0.12 o 
   0   8   2        2.05        1.76      0.22 o 
   1   8   2        4.12        4.70      0.26 o 
   2   8   2        2.65        3.26      0.25 o 
   3   8   2        9.46        8.89      0.29 o 
   4   8   2        1.38        1.15      0.20 o 
   5   8   2        0.54        0.64      0.17 o 
  -5   9   2        0.03        0.44      0.17 o 
  -4   9   2        0.06        0.21      0.15 o 
  -3   9   2        0.86        1.01      0.16 o 
  -2   9   2        0.04       -0.12      0.13 o 
  -1   9   2        2.26        1.53      0.25 o 
   0   9   2        0.82        0.73      0.17 o 
   1   9   2        1.85        2.72      0.39 o 
   2   9   2        3.68        2.85      0.26 o 
   3   9   2        0.69        0.94      0.19 o 
   4   9   2        0.21        0.03      0.19 o 
  -3  10   2        0.30        0.48      0.26 o 
  -2  10   2        3.78        4.07      0.31 o 
  -1  10   2        0.56        0.92      0.36 o 
   0  10   2        0.22        0.05      0.33 o 
   1  10   2        0.45        0.06      0.42 o 
   2  10   2        0.45        0.22      0.19 o 
   3  10   2        0.11        0.14      0.25 o 
  -9   0   3        0.51        0.31      0.31 o 
  -8   0   3        0.97        0.83      0.31 o 
  -7   0   3       20.53       17.62      0.76 o 
  -6   0   3        0.06       -0.14      0.26 o 
  -5   0   3        4.60        6.06      0.16 o 
  -4   0   3      193.63      194.91      2.43 o 
  -3   0   3      230.50      237.90      2.94 o 
  -2   0   3        8.15        7.60      0.20 o 
  -1   0   3     1003.06      965.26     12.01 o 
   0   0   3      393.83      393.55      4.30 o 
   1   0   3      761.75      772.50      8.22 o 
   2   0   3      245.47      268.69      4.12 o 
   3   0   3      102.04      111.84      1.80 o 
   4   0   3        0.22        0.14      0.11 o 
   5   0   3        3.25        3.18      0.28 o 
   6   0   3       42.44       43.27      0.94 o 
   7   0   3        5.72        5.63      0.52 o 
  -9   1   3        0.86        0.74      0.23 o 
  -8   1   3       12.37       15.08      0.51 o 
  -7   1   3       30.95       30.88      0.70 o 
  -6   1   3       14.03       15.00      0.32 o 
  -5   1   3        7.47        8.71      0.23 o 
  -4   1   3       31.97       38.30      0.42 o 
  -3   1   3      207.85      229.20      2.01 o 
  -2   1   3       15.97       21.65      0.23 o 
  -1   1   3      215.74      220.74      1.80 o 
   0   1   3      467.74      428.50      3.05 o 
   1   1   3      209.32      204.59      1.67 o 
   2   1   3      117.72      138.05      1.26 o 
   3   1   3      100.66      110.48      1.26 o 
   4   1   3       24.51       26.50      0.39 o 
   5   1   3       10.06       11.43      0.25 o 
   6   1   3       27.87       27.47      0.47 o 
   7   1   3        9.48        9.55      0.43 o 
   8   1   3        0.63        0.31      0.31 o 
  -9   2   3        0.88        0.94      0.35 o 
  -8   2   3        3.38        3.69      0.40 o 
  -7   2   3        7.16        8.42      0.39 o 
  -6   2   3       12.07       10.46      0.29 o 
  -5   2   3       42.13       37.50      0.59 o 
  -4   2   3       34.90       42.89      0.51 o 
  -3   2   3       56.86       74.67      0.76 o 
  -2   2   3       25.16       26.12      0.30 o 
  -1   2   3       21.15       23.14      0.27 o 
   0   2   3       82.01       78.54      0.79 o 
   1   2   3      190.73      212.83      1.89 o 
   2   2   3      169.76      158.99      1.44 o 
   3   2   3        4.40        3.93      0.12 o 
   4   2   3       24.03       21.18      0.31 o 
   5   2   3       14.20       12.16      0.30 o 
   6   2   3       13.65       13.48      0.32 o 
   7   2   3        0.40        0.35      0.28 o 
   8   2   3        1.66        1.84      0.31 o 
  -9   3   3        3.12        3.40      0.52 o 
  -8   3   3        8.77        8.55      0.59 o 
  -7   3   3        0.58        0.46      0.13 o 
  -6   3   3        0.65        1.12      0.18 o 
  -5   3   3        8.11        6.70      1.09 o 
  -4   3   3        0.85        1.18      0.15 o 
  -3   3   3      107.89      125.86      2.71 o 
  -2   3   3      628.84      611.76      6.63 o 
  -1   3   3       28.45       29.86      0.34 o 
   0   3   3       15.21       14.55      0.23 o 
   1   3   3       51.41       53.76      0.52 o 
   2   3   3       52.94       66.92      0.73 o 
   3   3   3        7.40       10.20      0.17 o 
   4   3   3       16.30       13.25      0.21 o 
   5   3   3       31.42       28.29      0.40 o 
   6   3   3        0.18        0.20      0.15 o 
   7   3   3        2.63        3.09      0.37 o 
   8   3   3        0.36        0.77      0.28 o 
  -8   4   3        2.98        1.77      0.42 o 
  -7   4   3        4.44        5.25      0.34 o 
  -6   4   3        0.84        1.00      0.38 o 
  -5   4   3       10.27        8.62      0.48 o 
  -4   4   3       18.98       21.40      0.28 o 
  -3   4   3       93.98      108.42      1.26 o 
  -2   4   3      126.75      111.44      1.45 o 
  -1   4   3       22.32       20.83      0.27 o 
   0   4   3       31.79       30.49      0.41 o 
   1   4   3      129.04      126.40      1.27 o 
   2   4   3       60.88       65.96      0.74 o 
   3   4   3        4.97        5.64      0.18 o 
   4   4   3        6.08        6.49      0.20 o 
   5   4   3        3.06        3.40      0.21 o 
   6   4   3        6.37        6.78      0.26 o 
   7   4   3        2.32        3.16      0.24 o 
  -8   5   3        1.29        1.46      0.38 o 
  -7   5   3        0.88        0.92      0.43 o 
  -6   5   3        0.83        0.97      0.26 o 
  -5   5   3        3.69        3.65      0.32 o 
  -4   5   3       14.23       16.76      0.39 o 
  -3   5   3       32.02       30.19      0.42 o 
  -2   5   3       55.85       62.57      0.69 o 
  -1   5   3       63.30       59.31      0.75 o 
   0   5   3       37.45       32.45      0.46 o 
   1   5   3       69.98       75.13      0.79 o 
   2   5   3       32.37       30.87      0.47 o 
   3   5   3       27.66       25.19      0.42 o 
   4   5   3        1.32        1.48      0.12 o 
   5   5   3        4.83        5.53      0.26 o 
   6   5   3        2.05        1.84      0.29 o 
   7   5   3        0.21        0.33      0.17 o 
  -8   6   3        0.06       -0.03      0.35 o 
  -7   6   3        0.32       -0.03      0.21 o 
  -6   6   3        0.22        0.23      0.20 o 
  -5   6   3        2.45        2.58      0.23 o 
  -4   6   3       23.04       24.61      0.47 o 
  -3   6   3       49.53       47.71      0.58 o 
  -2   6   3        3.54        3.60      0.19 o 
  -1   6   3       15.28       18.20      0.39 o 
   0   6   3        4.35        6.56      0.20 o 
   1   6   3       16.17       18.89      0.27 o 
   2   6   3       45.02       42.61      0.61 o 
   3   6   3        2.95        3.74      0.21 o 
   4   6   3        0.34        0.18      0.11 o 
   5   6   3        3.13        3.42      0.29 o 
   6   6   3        3.41        3.12      0.24 o 
   7   6   3        2.34        3.52      0.44 o 
  -7   7   3        0.37        0.81      0.21 o 
  -6   7   3        0.10        0.02      0.17 o 
  -5   7   3        1.36        1.60      0.19 o 
  -4   7   3       11.06        9.84      0.28 o 
  -3   7   3        6.05        4.84      0.21 o 
  -2   7   3        7.55        8.77      0.33 o 
  -1   7   3        7.39        6.84      0.25 o 
   0   7   3       15.27       17.31      0.34 o 
   1   7   3        4.12        4.10      0.25 o 
   2   7   3        6.08        6.02      0.28 o 
   3   7   3        8.88        7.04      0.26 o 
   4   7   3        3.34        3.16      0.21 o 
   5   7   3        0.50        0.78      0.19 o 
   6   7   3        0.37        0.10      0.18 o 
  -6   8   3        0.01       -0.17      0.26 o 
  -5   8   3        0.45        0.17      0.17 o 
  -4   8   3        6.38        6.45      0.31 o 
  -3   8   3       13.61       14.59      0.75 o 
  -2   8   3        0.64        0.37      0.13 o 
  -1   8   3        1.24        0.68      0.13 o 
   0   8   3        1.74        1.53      0.19 o 
   1   8   3        0.72        0.73      0.17 o 
   2   8   3       16.17       16.92      0.44 o 
   3   8   3        7.73        8.33      0.40 o 
   4   8   3        0.83        0.46      0.20 o 
   5   8   3        0.60        0.09      0.19 o 
  -5   9   3        0.48        0.83      0.26 o 
  -4   9   3        1.48        1.52      0.27 o 
  -3   9   3        0.00       -0.14      0.20 o 
  -2   9   3        0.91        0.83      0.17 o 
  -1   9   3        0.06        0.46      0.17 o 
   0   9   3        0.73        0.13      0.19 o 
   1   9   3        1.03        1.33      0.21 o 
   2   9   3        0.91        0.45      0.18 o 
   3   9   3        1.21        0.83      0.19 o 
   4   9   3        1.52        1.41      0.29 o 
  -3  10   3        1.88        1.70      0.42 o 
  -2  10   3        1.33        1.73      0.28 o 
  -1  10   3        0.04        0.47      0.25 o 
   0  10   3        0.22        0.10      0.33 o 
   1  10   3        3.66        3.58      0.31 o 
   2  10   3        2.09        2.34      0.29 o 
  -9   0   4        0.00        0.14      0.31 o 
  -8   0   4        0.00       -0.24      0.24 o 
  -7   0   4        0.12       -0.21      0.21 o 
  -6   0   4       53.63       50.54      0.89 o 
  -5   0   4       21.18       23.62      0.38 o 
  -4   0   4      154.02      170.18      1.96 o 
  -3   0   4      106.63       94.28      1.22 o 
  -2   0   4       98.22      107.78      1.38 o 
  -1   0   4      461.31      479.10     10.44 o 
   0   0   4       30.57       28.74      1.03 o 
   1   0   4       83.99       82.64      0.95 o 
   2   0   4        4.94        5.42      0.17 o 
   3   0   4        0.22        0.29      0.11 o 
   4   0   4       22.32       21.22      0.50 o 
   5   0   4       36.87       32.72      0.68 o 
   6   0   4        2.98        3.96      0.46 o 
  -9   1   4        1.97        1.96      0.26 o 
  -8   1   4        0.49        0.37      0.19 o 
  -7   1   4        4.87        4.72      0.47 o 
  -6   1   4        3.34        4.45      0.20 o 
  -5   1   4       18.04       19.54      0.25 o 
  -4   1   4      283.17      308.76      2.97 o 
  -3   1   4      330.51      319.35      8.53 o 
  -2   1   4       43.05       42.24      0.51 o 
  -1   1   4       32.12       42.45      0.52 o 
   0   1   4      218.92      211.71      1.62 o 
   1   1   4        0.49        0.46      0.04 o 
   2   1   4      113.04      128.39      1.28 o 
   3   1   4       96.52      103.50      0.98 o 
   4   1   4       13.31       11.46      0.25 o 
   5   1   4       17.71       17.88      0.33 o 
   6   1   4       13.10       12.88      0.36 o 
   7   1   4        0.66        1.04      0.31 o 
   8   1   4        0.33        0.31      0.31 o 
  -9   2   4        0.33        0.35      0.22 o 
  -8   2   4        6.53        5.57      0.49 o 
  -7   2   4        1.39        1.30      0.21 o 
  -6   2   4       12.19       10.92      0.30 o 
  -5   2   4       44.77       45.84      0.69 o 
  -4   2   4       29.14       33.22      0.49 o 
  -3   2   4       52.93       68.20      0.71 o 
  -2   2   4       12.24        7.96      0.20 o 
  -1   2   4       51.65       54.66      0.58 o 
   0   2   4      525.01      525.65      6.00 o 
   1   2   4       66.30       54.79      0.57 o 
   2   2   4      205.16      226.33      2.03 o 
   3   2   4        4.71        3.43      0.13 o 
   4   2   4        4.18        4.11      0.15 o 
   5   2   4        0.67        1.14      0.10 o 
   6   2   4        1.79        1.81      0.20 o 
   7   2   4        2.72        3.09      0.38 o 
   8   2   4        0.53        0.76      0.28 o 
  -9   3   4        2.49        2.29      0.42 o 
  -8   3   4        1.81        1.60      0.38 o 
  -7   3   4        8.56        9.99      0.36 o 
  -6   3   4        5.84        4.93      0.29 o 
  -5   3   4       23.84       24.96      0.46 o 
  -4   3   4       22.71       25.48      0.32 o 
  -3   3   4       31.50       36.35      0.49 o 
  -2   3   4       22.65       17.85      0.33 o 
  -1   3   4        8.11        9.22      0.16 o 
   0   3   4      174.69      162.04      1.80 o 
   1   3   4      137.29      154.28      1.53 o 
   2   3   4       34.25       33.19      0.37 o 
   3   3   4        4.51        6.24      0.22 o 
   4   3   4       29.53       28.53      0.36 o 
   5   3   4        8.48        5.57      0.19 o 
   6   3   4        0.78        0.87      0.15 o 
   7   3   4        1.96        2.06      0.25 o 
  -8   4   4        1.55        1.08      0.38 o 
  -7   4   4        0.02        0.22      0.15 o 
  -6   4   4        6.32        5.29      0.25 o 
  -5   4   4       26.83       24.00      1.79 o 
  -4   4   4        6.41        5.40      0.20 o 
  -3   4   4       54.72       61.84      0.77 o 
  -2   4   4        0.38        0.50      0.09 o 
  -1   4   4       25.34       30.09      0.36 o 
   0   4   4       49.43       49.35      0.62 o 
   1   4   4      291.92      287.08      3.14 o 
   2   4   4       22.21       21.87      0.33 o 
   3   4   4       21.47       21.66      0.34 o 
   4   4   4        1.14        1.40      0.17 o 
   5   4   4        2.26        2.56      0.20 o 
   6   4   4        1.93        1.90      0.18 o 
   7   4   4        0.00        0.03      0.14 o 
  -8   5   4        0.84        1.32      0.38 o 
  -7   5   4        0.18       -0.13      0.18 o 
  -6   5   4        0.00       -0.17      0.17 o 
  -5   5   4        5.28        6.19      0.30 o 
  -4   5   4       35.28       35.86      0.55 o 
  -3   5   4        5.88        4.69      0.22 o 
  -2   5   4       44.20       47.56      0.56 o 
  -1   5   4        1.51        1.71      0.14 o 
   0   5   4       31.57       34.47      0.48 o 
   1   5   4       13.31       12.35      0.19 o 
   2   5   4       31.72       31.88      0.50 o 
   3   5   4        5.16        5.46      0.21 o 
   4   5   4        0.12        0.13      0.10 o 
   5   5   4        5.14        4.40      0.24 o 
   6   5   4        0.41        0.30      0.17 o 
   7   5   4        0.08        0.28      0.15 o 
  -7   6   4        0.04       -0.21      0.21 o 
  -6   6   4        0.69        0.27      0.21 o 
  -5   6   4        0.37       -0.04      0.18 o 
  -4   6   4       27.22       30.28      0.46 o 
  -3   6   4       34.67       31.75      0.43 o 
  -2   6   4        4.71        5.91      0.18 o 
  -1   6   4        8.53        7.13      0.22 o 
   0   6   4       14.41       11.39      0.25 o 
   1   6   4       28.87       31.77      0.60 o 
   2   6   4        4.89        4.80      0.21 o 
   3   6   4        5.44        5.52      0.26 o 
   4   6   4        0.61        0.76      0.13 o 
   5   6   4        3.95        3.85      0.25 o 
   6   6   4        2.52        2.88      0.24 o 
  -7   7   4        0.06        0.25      0.19 o 
  -6   7   4        0.09       -0.06      0.16 o 
  -5   7   4        9.10        9.82      0.53 o 
  -4   7   4        6.04        5.10      0.20 o 
  -3   7   4        4.84        4.84      0.21 o 
  -2   7   4        5.28        5.78      0.26 o 
  -1   7   4        0.43        0.07      0.13 o 
   0   7   4        1.99        1.21      0.17 o 
   1   7   4        3.58        4.27      0.25 o 
   2   7   4        6.78        5.68      0.40 o 
   3   7   4        1.45        1.49      0.16 o 
   4   7   4        0.07       -0.12      0.17 o 
   5   7   4        0.68        0.65      0.20 o 
   6   7   4        1.27        1.35      0.50 o 
  -6   8   4        0.14        0.02      0.25 o 
  -5   8   4        1.54        1.83      0.31 o 
  -4   8   4       11.19       10.05      1.18 o 
  -3   8   4        3.16        2.69      0.27 o 
  -2   8   4        0.20        0.57      0.15 o 
  -1   8   4        2.90        4.23      0.26 o 
   0   8   4        4.40        3.26      0.24 o 
   1   8   4        4.43        4.85      0.27 o 
   2   8   4        1.42        1.48      0.19 o 
   3   8   4        0.35        0.32      0.16 o 
   4   8   4        0.96        1.32      0.22 o 
   5   8   4        1.34        1.83      0.51 o 
  -5   9   4        1.43        0.78      0.27 o 
  -4   9   4        1.29        1.09      0.25 o 
  -3   9   4        0.99        1.16      0.23 o 
  -2   9   4        0.07       -0.03      0.20 o 
  -1   9   4        2.61        2.88      0.29 o 
   0   9   4        1.59        2.13      0.23 o 
   1   9   4        5.47        4.68      0.40 o 
   2   9   4        0.18        0.34      0.18 o 
   3   9   4        0.66        0.60      0.19 o 
   4   9   4        1.02        0.84      0.27 o 
  -3  10   4        0.38        0.63      0.38 o 
  -2  10   4        0.02        0.14      0.22 o 
  -1  10   4        0.17        0.41      0.40 o 
   0  10   4        1.66        2.14      0.25 o 
   1  10   4        3.71        3.16      0.31 o 
   2  10   4        1.61        1.64      0.24 o 
  -9   0   5        0.01       -0.17      0.28 o 
  -8   0   5        2.27        1.22      0.31 o 
  -7   0   5        3.88        2.67      0.45 o 
  -6   0   5        3.14        2.57      0.30 o 
  -5   0   5       43.76       38.67      0.85 o 
  -4   0   5        3.04        3.01      0.20 o 
  -3   0   5       82.88       87.64      2.05 o 
  -2   0   5       26.06       27.97      0.53 o 
  -1   0   5      355.67      364.93      5.57 o 
   0   0   5       31.44       37.09      0.56 o 
   1   0   5       25.98       22.03      0.32 o 
   2   0   5      248.62      255.43      2.79 o 
   3   0   5        8.27        6.73      0.23 o 
   4   0   5        1.05        0.69      0.16 o 
   5   0   5       18.99       17.12      0.47 o 
   6   0   5        1.84        2.19      0.28 o 
  -9   1   5        0.56        0.75      0.22 o 
  -8   1   5        0.29        0.06      0.18 o 
  -7   1   5        2.48        2.71      0.27 o 
  -6   1   5       23.95       27.27      0.48 o 
  -5   1   5       23.24       24.28      0.37 o 
  -4   1   5       92.62       89.49      1.03 o 
  -3   1   5       83.06       83.51      0.97 o 
  -2   1   5      271.80      295.65      3.21 o 
  -1   1   5      107.21      108.17      1.22 o 
   0   1   5      165.12      178.02      1.49 o 
   1   1   5      158.58      166.64      1.30 o 
   2   1   5       67.44       73.59      0.66 o 
   3   1   5       44.93       41.91      0.54 o 
   4   1   5        9.65       10.86      0.22 o 
   5   1   5        2.03        2.47      0.15 o 
   6   1   5        2.61        2.50      0.23 o 
   7   1   5        0.25        0.24      0.20 o 
  -9   2   5        0.13        0.02      0.22 o 
  -8   2   5        1.73        1.70      0.49 o 
  -7   2   5       10.88        9.05      0.73 o 
  -6   2   5       11.97       12.17      0.45 o 
  -5   2   5       12.23       15.42      0.27 o 
  -4   2   5       81.76       86.57      1.02 o 
  -3   2   5       18.19       15.06      0.26 o 
  -2   2   5       62.92       56.58      0.61 o 
  -1   2   5      299.75      277.26      2.72 o 
   0   2   5      288.84      293.11      2.88 o 
   1   2   5      129.03      132.00      1.11 o 
   2   2   5       11.67       11.04      0.17 o 
   3   2   5       17.95       18.40      0.27 o 
   4   2   5       27.03       27.25      0.37 o 
   5   2   5       18.82       17.88      0.27 o 
   6   2   5        0.29        0.50      0.14 o 
   7   2   5        0.12        0.06      0.15 o 
  -9   3   5        1.02        0.45      0.38 o 
  -8   3   5        1.86        1.98      0.26 o 
  -7   3   5        3.22        2.87      0.26 o 
  -6   3   5       21.83       20.53      0.43 o 
  -5   3   5       60.97       64.10      0.80 o 
  -4   3   5        3.57        4.08      0.24 o 
  -3   3   5       84.33       91.94      1.09 o 
  -2   3   5       31.42       33.27      0.51 o 
  -1   3   5       69.24       65.71      0.71 o 
   0   3   5       93.92      108.01      1.24 o 
   1   3   5       33.80       36.97      0.45 o 
   2   3   5        8.75        8.29      0.17 o 
   3   3   5        5.67        6.75      0.17 o 
   4   3   5       14.30       14.40      0.28 o 
   5   3   5        8.50        7.93      0.23 o 
   6   3   5        0.13        0.23      0.14 o 
   7   3   5        0.29        0.09      0.17 o 
  -8   4   5        0.04        0.31      0.35 o 
  -7   4   5        1.46        1.01      0.31 o 
  -6   4   5        2.61        3.59      0.33 o 
  -5   4   5       26.77       26.02      0.51 o 
  -4   4   5       20.56       16.37      0.31 o 
  -3   4   5       10.39       10.31      0.29 o 
  -2   4   5       41.43       42.06      0.57 o 
  -1   4   5       11.68        9.81      0.23 o 
   0   4   5        4.39        2.60      0.15 o 
   1   4   5       24.45       26.32      0.40 o 
   2   4   5       13.87       12.81      0.22 o 
   3   4   5        3.54        3.98      0.18 o 
   4   4   5       33.09       31.18      0.46 o 
   5   4   5        6.84        6.34      0.32 o 
   6   4   5        1.12        1.32      0.18 o 
   7   4   5        0.95        0.89      0.22 o 
  -8   5   5        0.32        0.31      0.35 o 
  -7   5   5        0.06       -0.19      0.19 o 
  -6   5   5       13.18       13.16      0.48 o 
  -5   5   5        7.05        7.54      0.85 o 
  -4   5   5        0.19        0.07      0.10 o 
  -3   5   5        2.62        3.07      0.22 o 
  -2   5   5        7.85        8.58      0.19 o 
  -1   5   5       30.12       27.16      0.43 o 
   0   5   5       20.01       21.70      0.36 o 
   1   5   5        7.41        5.62      0.18 o 
   2   5   5        3.33        2.68      0.18 o 
   3   5   5        6.19        6.68      0.23 o 
   4   5   5        4.39        4.47      0.20 o 
   5   5   5        7.61        6.79      0.35 o 
   6   5   5        2.57        3.50      0.26 o 
  -7   6   5        0.34        0.44      0.23 o 
  -6   6   5        1.52        1.41      0.30 o 
  -5   6   5        3.12        4.01      0.61 o 
  -4   6   5        2.96        3.11      0.25 o 
  -3   6   5        0.56        0.82      0.14 o 
  -2   6   5       17.00       20.76      0.32 o 
  -1   6   5        7.24        8.55      0.23 o 
   0   6   5       31.35       30.22      0.46 o 
   1   6   5        9.17        8.25      0.36 o 
   2   6   5        3.35        2.44      0.38 o 
   3   6   5        0.32        0.03      0.12 o 
   4   6   5        2.97        3.99      0.22 o 
   5   6   5        4.63        4.31      0.26 o 
   6   6   5        1.18        1.19      0.20 o 
  -7   7   5        0.06       -0.15      0.18 o 
  -6   7   5        0.29        0.45      0.17 o 
  -5   7   5        9.39        7.82      0.31 o 
  -4   7   5        2.17        1.91      0.19 o 
  -3   7   5        3.26        2.36      0.34 o 
  -2   7   5        3.82        3.53      0.21 o 
  -1   7   5       31.68       32.86      0.88 o 
   0   7   5       17.31       15.53      0.43 o 
   1   7   5        7.56        7.31      0.30 o 
   2   7   5        1.14        0.92      0.17 o 
   3   7   5        0.62        0.49      0.14 o 
   4   7   5        1.05        0.82      0.19 o 
   5   7   5        1.73        1.98      0.25 o 
  -6   8   5        0.20       -0.22      0.23 o 
  -5   8   5        1.64        1.87      0.28 o 
  -4   8   5        2.67        1.22      0.25 o 
  -3   8   5        2.23        2.95      0.25 o 
  -2   8   5        2.27        2.49      0.20 o 
  -1   8   5        1.57        3.49      0.36 o 
   0   8   5       15.93       13.53      0.41 o 
   1   8   5        7.54        6.64      0.31 o 
   2   8   5        1.45        1.26      0.19 o 
   3   8   5        0.13        0.02      0.16 o 
   4   8   5        0.47        0.51      0.21 o 
  -5   9   5        0.79        0.36      0.36 o 
  -4   9   5        1.75        1.59      0.28 o 
  -3   9   5        0.46        0.09      0.17 o 
  -2   9   5        0.15        0.13      0.21 o 
  -1   9   5        4.25        5.41      0.38 o 
   0   9   5       11.29       11.05      0.40 o 
   1   9   5        1.18        0.81      0.19 o 
   2   9   5        0.06       -0.17      0.17 o 
   3   9   5        0.32        0.08      0.18 o 
  -3  10   5        0.20        0.42      0.35 o 
  -2  10   5        0.03       -0.16      0.23 o 
  -1  10   5        0.61        0.80      0.25 o 
   0  10   5        0.22        0.92      0.23 o 
   1  10   5        1.19        0.87      0.23 o 
  -9   0   6        0.01       -0.31      0.31 o 
  -8   0   6        0.16       -0.24      0.24 o 
  -7   0   6       18.97       20.46      0.80 o 
  -6   0   6       18.69       14.17      0.39 o 
  -5   0   6       30.41       32.09      0.65 o 
  -4   0   6        2.07        3.10      0.22 o 
  -3   0   6      138.34      144.78      2.46 o 
  -2   0   6        4.05        1.46      0.30 o 
  -1   0   6      958.51     1095.50     17.02 o 
   0   0   6       97.04       84.82      1.17 o 
   1   0   6       23.03       32.15      0.55 o 
   2   0   6       70.61       64.58      0.80 o 
   3   0   6      127.30      135.60      1.57 o 
   4   0   6       26.01       27.06      0.45 o 
   5   0   6       16.21       14.89      0.37 o 
   6   0   6        3.66        3.34      0.24 o 
   7   0   6        0.92        1.01      0.31 o 
  -9   1   6        0.20        0.07      0.22 o 
  -8   1   6        1.47        1.11      0.22 o 
  -7   1   6        6.87        6.91      0.68 o 
  -6   1   6       21.33       22.51      0.43 o 
  -5   1   6       62.08       59.36      1.53 o 
  -4   1   6        1.08        1.94      0.14 o 
  -3   1   6       34.92       29.98      0.42 o 
  -2   1   6      247.87      259.66      2.84 o 
  -1   1   6       11.66        6.13      0.30 o 
   0   1   6       63.24       65.61      0.60 o 
   1   1   6       34.51       28.08      0.31 o 
   2   1   6       65.76       61.81      0.55 o 
   3   1   6       14.45       14.03      0.22 o 
   4   1   6        4.32        3.42      0.14 o 
   5   1   6        9.81        9.74      0.22 o 
   6   1   6        1.91        2.00      0.16 o 
   7   1   6        0.21        0.35      0.19 o 
  -9   2   6        0.24        0.36      0.23 o 
  -8   2   6        1.02        0.81      0.21 o 
  -7   2   6        4.04        2.69      0.31 o 
  -6   2   6        7.94        6.69      0.27 o 
  -5   2   6       19.31       19.34      0.68 o 
  -4   2   6       34.99       31.32      0.44 o 
  -3   2   6        3.08        2.33      0.18 o 
  -2   2   6       24.80       26.32      0.39 o 
  -1   2   6       25.77       28.50      0.36 o 
   0   2   6       54.30       62.43      0.69 o 
   1   2   6       42.19       41.25      0.46 o 
   2   2   6        0.88        0.50      0.07 o 
   3   2   6       64.69       63.94      0.62 o 
   4   2   6       96.30       88.21      0.90 o 
   5   2   6        0.45        0.70      0.12 o 
   6   2   6        0.64        0.53      0.15 o 
   7   2   6        0.07        0.06      0.18 o 
  -8   3   6        0.67        0.49      0.21 o 
  -7   3   6        2.18        1.38      0.20 o 
  -6   3   6        2.53        2.86      0.52 o 
  -5   3   6        0.59        0.51      0.20 o 
  -4   3   6       56.11       55.90      0.72 o 
  -3   3   6       28.34       26.47      0.48 o 
  -2   3   6       40.82       50.13      0.65 o 
  -1   3   6       41.07       46.91      0.54 o 
   0   3   6        3.23        3.07      0.18 o 
   1   3   6        3.37        2.77      0.17 o 
   2   3   6        6.77        6.32      0.16 o 
   3   3   6       98.74      101.69      0.92 o 
   4   3   6        2.13        3.08      0.18 o 
   5   3   6        6.55        6.56      0.22 o 
   6   3   6        1.14        1.17      0.18 o 
   7   3   6        0.20        0.19      0.20 o 
  -8   4   6        0.46        0.03      0.31 o 
  -7   4   6        1.30        1.44      0.30 o 
  -6   4   6        2.96        2.85      0.24 o 
  -5   4   6       13.09       13.42      0.29 o 
  -4   4   6        3.63        4.26      0.20 o 
  -3   4   6       45.54       47.31      0.75 o 
  -2   4   6       43.44       38.91      0.55 o 
  -1   4   6       55.32       46.78      0.55 o 
   0   4   6        3.80        4.62      0.18 o 
   1   4   6        4.18        3.90      0.18 o 
   2   4   6       13.85       13.25      0.27 o 
   3   4   6       19.82       18.25      0.33 o 
   4   4   6       42.72       41.36      0.57 o 
   5   4   6        3.70        4.24      0.25 o 
   6   4   6        0.35        0.63      0.17 o 
  -8   5   6        0.00        0.03      0.31 o 
  -7   5   6        0.08       -0.03      0.24 o 
  -6   5   6       16.23       14.01      0.77 o 
  -5   5   6        1.39        1.43      0.17 o 
  -4   5   6        6.99        5.96      0.22 o 
  -3   5   6        0.58        0.52      0.14 o 
  -2   5   6      100.76      107.40      1.12 o 
  -1   5   6       43.29       38.06      0.48 o 
   0   5   6        9.80       10.84      0.26 o 
   1   5   6       18.62       15.82      0.39 o 
   2   5   6       16.39       14.51      0.38 o 
   3   5   6        5.04        5.32      0.22 o 
   4   5   6        5.57        6.20      0.22 o 
   5   5   6        0.59        0.54      0.16 o 
   6   5   6        0.32        0.45      0.17 o 
  -7   6   6        0.18       -0.25      0.26 o 
  -6   6   6        0.17        0.20      0.40 o 
  -5   6   6        7.32        6.24      0.39 o 
  -4   6   6        5.78        7.11      0.31 o 
  -3   6   6        6.90        5.58      0.18 o 
  -2   6   6        3.09        4.14      0.20 o 
  -1   6   6        6.80        7.94      0.24 o 
   0   6   6       24.15       22.98      0.39 o 
   1   6   6        7.07        7.51      0.29 o 
   2   6   6        3.65        4.19      0.25 o 
   3   6   6        9.28        7.46      0.32 o 
   4   6   6        1.26        1.80      0.18 o 
   5   6   6        1.41        1.35      0.22 o 
  -6   7   6        0.77        1.26      0.47 o 
  -5   7   6        0.25        0.19      0.30 o 
  -4   7   6        0.72        0.73      0.17 o 
  -3   7   6        6.35        6.48      0.26 o 
  -2   7   6        5.79        6.27      0.25 o 
  -1   7   6       26.09       26.70      0.47 o 
   0   7   6        2.22        1.68      0.19 o 
   1   7   6        5.24        5.80      0.29 o 
   2   7   6        2.99        2.19      0.22 o 
   3   7   6        0.64        0.54      0.17 o 
   4   7   6        0.32        0.39      0.19 o 
   5   7   6        0.57        0.41      0.26 o 
  -6   8   6        0.14       -0.16      0.25 o 
  -5   8   6        0.05       -0.02      0.22 o 
  -4   8   6        1.81        2.29      0.28 o 
  -3   8   6        0.03        0.15      0.19 o 
  -2   8   6        4.53        4.95      0.40 o 
  -1   8   6        0.65        1.50      0.20 o 
   0   8   6        3.52        2.36      0.23 o 
   1   8   6        0.62        0.32      0.17 o 
   2   8   6        1.47        1.32      0.20 o 
   3   8   6        0.46        0.43      0.18 o 
   4   8   6        0.06        0.27      0.26 o 
  -4   9   6        0.13        0.11      0.23 o 
  -3   9   6        1.68        1.79      0.28 o 
  -2   9   6        1.48        1.77      0.23 o 
  -1   9   6        3.15        3.40      0.30 o 
   0   9   6        0.49        0.58      0.22 o 
   1   9   6        0.14       -0.07      0.17 o 
   2   9   6        0.03       -0.11      0.17 o 
  -1  10   6        0.52        0.48      0.21 o 
   0  10   6        0.00        0.02      0.23 o 
  -9   0   7        0.64        0.66      0.35 o 
  -8   0   7        1.08        0.66      0.31 o 
  -7   0   7       11.30        9.48      0.56 o 
  -6   0   7        1.72        1.71      0.30 o 
  -5   0   7        0.04       -0.03      0.13 o 
  -4   0   7       37.73       17.55      0.56 o 
  -3   0   7       20.68       18.70      0.61 o 
  -2   0   7       59.64       55.13      0.98 o 
  -1   0   7       10.86       14.40      0.39 o 
   0   0   7        6.97        8.95      0.27 o 
   1   0   7        1.37        1.48      0.24 o 
   2   0   7      198.67      192.68      2.17 o 
   3   0   7      102.44       99.97      1.21 o 
   4   0   7        7.59        7.88      0.30 o 
   5   0   7        5.37        4.73      0.24 o 
   6   0   7        0.01        0.16      0.16 o 
   7   0   7        0.79        0.94      0.28 o 
  -9   1   7        0.54        0.24      0.23 o 
  -8   1   7        3.36        3.53      0.34 o 
  -7   1   7        0.79        0.36      0.20 o 
  -6   1   7        0.95        0.95      0.14 o 
  -5   1   7       17.12       14.59      0.36 o 
  -4   1   7       20.38       19.80      0.34 o 
  -3   1   7       57.30       53.27      0.68 o 
  -2   1   7      109.78      106.93      1.25 o 
  -1   1   7       25.61       25.36      0.39 o 
   0   1   7       11.93       12.86      0.29 o 
   1   1   7       28.60       26.11      0.35 o 
   2   1   7      130.62      128.36      1.06 o 
   3   1   7       44.56       45.10      0.45 o 
   4   1   7       13.28       13.58      0.23 o 
   5   1   7        4.92        4.82      0.17 o 
   6   1   7        0.79        0.68      0.14 o 
   7   1   7        0.56        0.63      0.21 o 
  -9   2   7        0.29        0.56      0.26 o 
  -8   2   7        0.66        0.31      0.22 o 
  -7   2   7        4.19        3.68      0.33 o 
  -6   2   7       11.89       10.10      0.41 o 
  -5   2   7       24.77       24.13      0.86 o 
  -4   2   7        6.81        7.47      0.29 o 
  -3   2   7       41.43       38.84      0.54 o 
  -2   2   7      143.76      149.40      1.70 o 
  -1   2   7       16.83       22.46      0.29 o 
   0   2   7       47.77       51.94      0.61 o 
   1   2   7       37.94       38.87      0.46 o 
   2   2   7      116.68      111.95      0.94 o 
   3   2   7       98.49      100.18      0.91 o 
   4   2   7       11.69       10.21      0.21 o 
   5   2   7        3.45        3.55      0.18 o 
   6   2   7        0.08       -0.13      0.13 o 
  -8   3   7        0.34        0.47      0.26 o 
  -7   3   7        1.77        1.29      0.18 o 
  -6   3   7       16.86       16.87      0.51 o 
  -5   3   7       20.15       18.64      0.35 o 
  -4   3   7       23.03       23.14      0.39 o 
  -3   3   7       73.90       76.59      0.95 o 
  -2   3   7        1.85        2.54      0.17 o 
  -1   3   7      104.56      105.70      1.12 o 
   0   3   7        5.45        3.86      0.15 o 
   1   3   7       47.77       45.72      0.57 o 
   2   3   7       14.79       12.83      0.20 o 
   3   3   7       21.93       21.28      0.28 o 
   4   3   7        4.94        5.19      0.20 o 
   5   3   7        1.22        1.28      0.14 o 
   6   3   7        0.25        0.11      0.15 o 
  -8   4   7        0.64        1.02      0.25 o 
  -7   4   7        2.29        2.75      0.45 o 
  -6   4   7        2.30        2.18      0.33 o 
  -5   4   7        4.28        4.76      0.20 o 
  -4   4   7       52.08       53.26      0.72 o 
  -3   4   7       41.68       42.18      0.61 o 
  -2   4   7       33.81       33.66      0.51 o 
  -1   4   7        1.24        2.37      0.15 o 
   0   4   7       40.98       36.06      0.47 o 
   1   4   7        5.74        5.01      0.21 o 
   2   4   7       23.86       20.51      0.46 o 
   3   4   7       30.71       27.87      0.48 o 
   4   4   7        6.31        4.87      0.21 o 
   5   4   7        0.49        0.27      0.15 o 
   6   4   7        0.01       -0.05      0.16 o 
  -8   5   7        0.63        0.49      0.35 o 
  -7   5   7        1.73        2.98      0.26 o 
  -6   5   7        4.41        3.91      0.26 o 
  -5   5   7        6.62        6.47      0.28 o 
  -4   5   7        3.50        3.75      0.21 o 
  -3   5   7       30.42       28.15      0.47 o 
  -2   5   7        8.35        7.52      0.25 o 
  -1   5   7        8.36        8.98      0.26 o 
   0   5   7        7.25        7.27      0.20 o 
   1   5   7        0.24        0.29      0.15 o 
   2   5   7       30.84       26.96      0.73 o 
   3   5   7        1.85        1.82      0.17 o 
   4   5   7        0.54        0.55      0.13 o 
   5   5   7        0.46        0.34      0.15 o 
  -7   6   7        0.35        0.33      0.22 o 
  -6   6   7        0.53        0.47      0.22 o 
  -5   6   7        0.21        0.29      0.17 o 
  -4   6   7        0.34        0.24      0.13 o 
  -3   6   7       15.49       19.62      0.39 o 
  -2   6   7        9.02        9.98      0.29 o 
  -1   6   7       23.52       20.15      0.39 o 
   0   6   7        1.11        0.71      0.16 o 
   1   6   7       13.68       13.07      0.38 o 
   2   6   7       11.16       13.20      0.39 o 
   3   6   7        3.87        2.77      0.24 o 
   4   6   7        2.89        2.56      0.24 o 
   5   6   7        0.57        0.28      0.20 o 
  -6   7   7        0.70        1.11      0.25 o 
  -5   7   7        0.63        0.31      0.24 o 
  -4   7   7        1.62        2.10      0.25 o 
  -3   7   7        0.43        0.94      0.15 o 
  -2   7   7       20.61       24.49      0.46 o 
  -1   7   7        4.68        2.78      0.24 o 
   0   7   7        1.29        1.27      0.19 o 
   1   7   7        1.09        0.82      0.17 o 
   2   7   7        0.33        0.39      0.17 o 
   3   7   7        0.08        0.02      0.16 o 
   4   7   7        0.15        0.43      0.26 o 
  -5   8   7        0.02       -0.10      0.30 o 
  -4   8   7        1.15        0.99      0.23 o 
  -3   8   7        2.38        1.93      0.23 o 
  -2   8   7        0.48        0.39      0.18 o 
  -1   8   7        0.30        0.14      0.17 o 
   0   8   7        2.46        2.87      0.31 o 
   1   8   7        1.29        0.74      0.19 o 
   2   8   7        0.96        0.96      0.20 o 
   3   8   7        0.82        0.55      0.19 o 
  -4   9   7        0.22        0.03      0.31 o 
  -3   9   7        1.50        2.12      0.33 o 
  -2   9   7        1.59        1.91      0.24 o 
  -1   9   7        1.18        0.88      0.29 o 
   0   9   7        0.47        1.03      0.22 o 
   1   9   7        0.12        0.03      0.19 o 
  -8   0   8        1.24        0.83      0.35 o 
  -7   0   8        0.23        0.07      0.28 o 
  -6   0   8        0.39        0.49      0.16 o 
  -5   0   8       35.92       34.90      0.87 o 
  -4   0   8       35.92       36.11      0.75 o 
  -3   0   8        5.57        7.17      0.52 o 
  -2   0   8       21.96       18.60      0.47 o 
  -1   0   8        6.66        4.88      0.49 o 
   0   0   8       28.38       27.69      0.51 o 
   1   0   8       19.23       20.36      0.47 o 
   2   0   8       73.11       71.33      0.91 o 
   3   0   8       27.49       25.42      0.63 o 
   4   0   8       13.78       13.63      0.33 o 
   5   0   8        0.38        0.32      0.14 o 
   6   0   8        4.38        5.68      0.42 o 
  -8   1   8        2.25        2.55      0.56 o 
  -7   1   8        0.58        0.40      0.20 o 
  -6   1   8        0.07        0.02      0.12 o 
  -5   1   8       13.48       12.12      0.43 o 
  -4   1   8       64.66       62.82      0.81 o 
  -3   1   8       77.22       77.35      0.96 o 
  -2   1   8        2.60        3.83      0.19 o 
  -1   1   8        9.98       10.24      0.26 o 
   0   1   8       70.96       61.87      0.72 o 
   1   1   8       19.36       16.06      0.27 o 
   2   1   8       68.63       68.16      0.66 o 
   3   1   8       11.41       10.42      0.19 o 
   4   1   8        8.14        8.03      0.19 o 
   5   1   8        5.85        6.56      0.20 o 
   6   1   8        2.26        2.57      0.21 o 
  -8   2   8        0.41        0.91      0.49 o 
  -7   2   8        2.27        2.14      0.27 o 
  -6   2   8        1.71        0.91      0.17 o 
  -5   2   8        9.85        9.76      0.33 o 
  -4   2   8      140.03      139.31      1.88 o 
  -3   2   8       50.62       51.18      0.69 o 
  -2   2   8       18.11       17.73      0.35 o 
  -1   2   8       38.53       33.10      0.42 o 
   0   2   8       48.15       44.20      0.55 o 
   1   2   8      106.37      105.35      1.05 o 
   2   2   8       54.76       51.22      0.60 o 
   3   2   8        0.94        0.99      0.09 o 
   4   2   8        6.23        6.50      0.24 o 
   5   2   8        0.20        0.25      0.12 o 
   6   2   8        2.55        2.57      0.26 o 
  -8   3   8        0.31        0.78      0.25 o 
  -7   3   8        0.24        0.51      0.21 o 
  -6   3   8        4.03        3.29      0.25 o 
  -5   3   8       16.54       19.78      0.65 o 
  -4   3   8       37.77       35.12      0.53 o 
  -3   3   8      121.34      114.40      1.88 o 
  -2   3   8       29.77       31.16      0.72 o 
  -1   3   8       38.67       37.70      0.49 o 
   0   3   8        7.39        8.12      0.22 o 
   1   3   8       54.54       51.83      0.65 o 
   2   3   8        8.14        6.93      0.20 o 
   3   3   8        1.77        1.29      0.13 o 
   4   3   8        1.28        1.38      0.15 o 
   5   3   8        0.64        0.45      0.16 o 
   6   3   8        1.56        2.54      0.23 o 
  -8   4   8        0.05       -0.16      0.50 o 
  -7   4   8        0.46        0.73      0.18 o 
  -6   4   8        1.50        1.42      0.25 o 
  -5   4   8        4.97        5.13      0.35 o 
  -4   4   8        0.36        0.99      0.14 o 
  -3   4   8       35.55       38.67      0.58 o 
  -2   4   8       57.34       53.37      0.73 o 
  -1   4   8       46.37       48.40      0.60 o 
   0   4   8       31.07       34.08      0.47 o 
   1   4   8       59.28       60.94      0.85 o 
   2   4   8        6.59        5.62      0.30 o 
   3   4   8        5.52        5.11      0.21 o 
   4   4   8        1.05        0.98      0.14 o 
   5   4   8        0.54        0.70      0.16 o 
  -7   5   8        1.29        1.83      0.22 o 
  -6   5   8        0.61        0.94      0.18 o 
  -5   5   8        5.77        6.43      0.31 o 
  -4   5   8       24.08       23.93      0.58 o 
  -3   5   8       35.58       36.48      0.57 o 
  -2   5   8       38.13       39.61      0.60 o 
  -1   5   8       11.89       10.53      0.56 o 
   0   5   8        1.48        1.58      0.12 o 
   1   5   8        3.91        4.15      0.25 o 
   2   5   8        0.06        0.03      0.15 o 
   3   5   8        0.81        0.32      0.15 o 
   4   5   8        0.18        0.41      0.15 o 
   5   5   8        0.21        0.12      0.18 o 
  -7   6   8        0.37        0.03      0.22 o 
  -6   6   8        1.59        1.45      0.45 o 
  -5   6   8        2.48        1.40      0.21 o 
  -4   6   8        5.99        5.93      0.26 o 
  -3   6   8       18.70       20.73      0.41 o 
  -2   6   8       22.08       21.19      0.42 o 
  -1   6   8        0.85        0.30      0.12 o 
   0   6   8        2.02        1.85      0.34 o 
   1   6   8        1.44        1.15      0.19 o 
   2   6   8        6.38        6.53      0.38 o 
   3   6   8        2.20        1.78      0.20 o 
   4   6   8        0.18        0.14      0.33 o 
  -6   7   8        0.06       -0.21      0.21 o 
  -5   7   8        1.54        2.74      0.60 o 
  -4   7   8        7.35        7.73      0.35 o 
  -3   7   8        3.57        3.47      0.33 o 
  -2   7   8        3.44        3.11      0.22 o 
  -1   7   8        0.09        0.12      0.17 o 
   0   7   8        0.21        0.12      0.16 o 
   1   7   8        3.51        3.44      0.26 o 
   2   7   8        2.82        1.94      0.22 o 
   3   7   8        0.23        0.47      0.19 o 
  -5   8   8        0.13        0.05      0.23 o 
  -4   8   8        0.25        0.85      0.28 o 
  -3   8   8        3.91        4.06      0.30 o 
  -2   8   8        2.45        3.00      0.54 o 
  -1   8   8        1.90        1.79      0.23 o 
   0   8   8        0.35       -0.06      0.16 o 
   1   8   8        0.11        0.14      0.18 o 
   2   8   8        0.14        0.07      0.19 o 
  -2   9   8        0.27        0.35      0.21 o 
  -1   9   8        0.70        0.63      0.21 o 
   0   9   8        0.09        0.02      0.21 o 
  -8   0   9        0.07        0.03      0.28 o 
  -7   0   9        0.04        0.52      0.28 o 
  -6   0   9        1.21        0.48      0.17 o 
  -5   0   9       38.36       42.16      1.25 o 
  -4   0   9      111.09      110.07      1.87 o 
  -3   0   9      101.88       97.02      1.67 o 
  -2   0   9        0.00        0.28      0.23 o 
  -1   0   9       16.06       13.62      0.43 o 
   0   0   9       19.81       23.16      0.49 o 
   1   0   9      266.58      258.09      3.40 o 
   2   0   9       16.84       15.28      0.41 o 
   3   0   9        9.56       10.13      0.29 o 
   4   0   9        0.13        0.15      0.13 o 
   5   0   9        7.18        8.51      0.30 o 
  -8   1   9        1.18        0.74      0.26 o 
  -7   1   9        0.84        0.75      0.50 o 
  -6   1   9        0.80        0.42      0.14 o 
  -5   1   9       89.96       88.77      1.10 o 
  -4   1   9      122.37      120.98      1.44 o 
  -3   1   9        1.63        0.87      0.13 o 
  -2   1   9       24.68       20.97      0.39 o 
  -1   1   9       16.43       18.11      0.35 o 
   0   1   9       48.25       50.16      0.63 o 
   1   1   9       34.53       31.79      0.43 o 
   2   1   9       25.69       25.67      0.38 o 
   3   1   9        6.25        6.52      0.18 o 
   4   1   9       10.67       11.80      0.25 o 
   5   1   9        4.50        6.76      0.27 o 
  -8   2   9        0.76        0.75      0.28 o 
  -7   2   9        0.50        0.36      0.21 o 
  -6   2   9        5.05        5.86      0.42 o 
  -5   2   9        3.01        2.18      0.18 o 
  -4   2   9       39.61       36.62      0.58 o 
  -3   2   9       50.83       48.19      0.71 o 
  -2   2   9       28.89       29.04      0.47 o 
  -1   2   9       28.78       30.60      0.49 o 
   0   2   9       39.32       38.56      0.60 o 
   1   2   9       11.61       11.03      0.26 o 
   2   2   9       10.99        9.69      0.23 o 
   3   2   9        1.25        1.04      0.11 o 
   4   2   9        0.07        0.36      0.12 o 
   5   2   9        4.09        4.71      0.23 o 
  -8   3   9        0.48        0.19      0.26 o 
  -7   3   9        0.23        0.36      0.49 o 
  -6   3   9        7.37        8.89      0.33 o 
  -5   3   9        7.60        5.55      1.16 o 
  -4   3   9       32.95       31.62      0.51 o 
  -3   3   9       16.03       15.38      0.33 o 
  -2   3   9       13.60       12.04      0.30 o 
  -1   3   9       30.64       33.53      0.53 o 
   0   3   9       79.10       74.95      0.87 o 
   1   3   9       19.40       16.96      0.32 o 
   2   3   9        2.01        1.56      0.13 o 
   3   3   9        1.38        0.96      0.14 o 
   4   3   9        0.04        0.28      0.12 o 
   5   3   9        2.15        2.36      0.21 o 
  -7   4   9        0.07        0.25      0.18 o 
  -6   4   9        2.27        1.70      0.20 o 
  -5   4   9        8.84        9.72      0.44 o 
  -4   4   9        3.97        3.35      0.41 o 
  -3   4   9        8.91        9.91      0.28 o 
  -2   4   9       10.10        8.50      0.27 o 
  -1   4   9       23.32       23.02      0.42 o 
   0   4   9        4.46        4.32      0.19 o 
   1   4   9       17.63       17.99      0.34 o 
   2   4   9        1.10        0.49      0.14 o 
   3   4   9        0.99        1.23      0.15 o 
   4   4   9        1.44        1.26      0.15 o 
   5   4   9        1.06        1.55      0.23 o 
  -7   5   9        0.75        0.90      0.21 o 
  -6   5   9        1.48        1.50      0.21 o 
  -5   5   9        7.69        9.72      0.37 o 
  -4   5   9        1.18        1.06      0.18 o 
  -3   5   9        6.66        7.44      0.26 o 
  -2   5   9        9.18       10.65      0.35 o 
  -1   5   9        2.00        2.05      0.16 o 
   0   5   9       24.94       25.75      0.57 o 
   1   5   9        1.56        1.13      0.16 o 
   2   5   9        0.25       -0.13      0.13 o 
   3   5   9        0.25        0.39      0.17 o 
   4   5   9        0.04       -0.04      0.16 o 
  -6   6   9        0.55        0.68      0.21 o 
  -5   6   9        0.14        0.08      0.17 o 
  -4   6   9        6.09        5.41      0.31 o 
  -3   6   9        0.15        0.10      0.18 o 
  -2   6   9        2.88        3.65      0.23 o 
  -1   6   9        0.06        0.10      0.15 o 
   0   6   9        1.56        1.83      0.21 o 
   1   6   9        0.96        1.17      0.23 o 
   2   6   9        0.90        0.59      0.18 o 
   3   6   9        0.06        0.10      0.18 o 
  -5   7   9        2.14        2.51      0.24 o 
  -4   7   9        1.77        1.36      0.32 o 
  -3   7   9        2.81        2.63      0.23 o 
  -2   7   9        0.86        1.25      0.20 o 
  -1   7   9        3.14        4.23      0.30 o 
   0   7   9        0.22        0.16      0.17 o 
   1   7   9        0.96        1.11      0.22 o 
   2   7   9        1.10        0.78      0.21 o 
   3   7   9        0.36        0.85      0.22 o 
  -4   8   9        1.45        1.93      0.23 o 
  -3   8   9        2.80        2.36      0.37 o 
  -2   8   9        0.56        0.59      0.25 o 
  -1   8   9        0.91        1.00      0.22 o 
   0   8   9        0.22        0.39      0.20 o 
   1   8   9        1.34        1.02      0.22 o 
  -8   0  10        0.00       -0.21      0.31 o 
  -7   0  10        0.26        0.38      0.28 o 
  -6   0  10        8.11        7.93      0.42 o 
  -5   0  10       14.70       16.09      0.50 o 
  -4   0  10       62.03       64.86      1.23 o 
  -3   0  10        2.34        1.07      0.26 o 
  -2   0  10       36.72       33.25      0.74 o 
  -1   0  10       26.81       23.43      0.59 o 
   0   0  10       19.49       18.69      0.57 o 
   1   0  10        9.96        9.54      0.34 o 
   2   0  10        0.46        0.38      0.17 o 
   3   0  10        0.34        0.43      0.16 o 
   4   0  10        1.63        1.43      0.20 o 
   5   0  10        0.35        0.27      0.22 o 
  -8   1  10        0.19        0.12      0.33 o 
  -7   1  10        0.08       -0.10      0.21 o 
  -6   1  10        4.38        5.28      0.37 o 
  -5   1  10       49.78       50.93      0.85 o 
  -4   1  10        1.12        0.68      0.15 o 
  -3   1  10       37.90       36.81      0.56 o 
  -2   1  10        9.43        8.16      0.25 o 
  -1   1  10       47.05       40.75      0.62 o 
   0   1  10      112.90      102.77      1.15 o 
   1   1  10       35.62       35.30      0.47 o 
   2   1  10       13.74       13.90      0.28 o 
   3   1  10        0.80        0.76      0.12 o 
   4   1  10        1.55        1.82      0.15 o 
   5   1  10        0.57        0.94      0.17 o 
  -8   2  10        0.68        0.89      0.52 o 
  -7   2  10        1.45        1.85      0.28 o 
  -6   2  10        1.59        2.14      0.29 o 
  -5   2  10       12.97       12.67      0.52 o 
  -4   2  10        1.05        0.96      0.14 o 
  -3   2  10        8.90        8.07      0.26 o 
  -2   2  10       22.48       20.34      0.39 o 
  -1   2  10       22.06       19.99      0.40 o 
   0   2  10       22.76       20.07      0.35 o 
   1   2  10       53.96       53.77      0.72 o 
   2   2  10        6.92        6.40      0.23 o 
   3   2  10        0.02        0.12      0.12 o 
   4   2  10        3.40        4.96      0.22 o 
   5   2  10        0.10        0.13      0.13 o 
  -7   3  10        0.07       -0.03      0.31 o 
  -6   3  10       15.05       15.86      0.43 o 
  -5   3  10        0.13        0.18      0.11 o 
  -4   3  10        6.57        7.09      0.26 o 
  -3   3  10        6.03        5.87      0.24 o 
  -2   3  10        0.83        0.45      0.13 o 
  -1   3  10       24.50       22.48      0.43 o 
   0   3  10       37.34       38.15      0.54 o 
   1   3  10        8.71        7.14      0.23 o 
   2   3  10        5.82        6.38      0.26 o 
   3   3  10        1.23        1.13      0.15 o 
   4   3  10        1.34        1.87      0.18 o 
  -7   4  10        1.19        1.52      0.22 o 
  -6   4  10        0.46        0.39      0.18 o 
  -5   4  10        5.26        4.46      0.29 o 
  -4   4  10        0.74        0.56      0.14 o 
  -3   4  10        0.02       -0.02      0.11 o 
  -2   4  10        9.43        9.41      0.28 o 
  -1   4  10       16.18       15.05      0.35 o 
   0   4  10       13.73       13.72      0.31 o 
   1   4  10        1.80        0.85      0.16 o 
   2   4  10        3.77        3.99      0.25 o 
   3   4  10        5.02        6.24      0.29 o 
   4   4  10        2.11        3.23      0.38 o 
  -6   5  10        2.80        4.13      0.36 o 
  -5   5  10        2.00        2.06      0.22 o 
  -4   5  10        0.33        0.48      0.22 o 
  -3   5  10        1.86        1.61      0.17 o 
  -2   5  10        3.82        4.52      0.24 o 
  -1   5  10       11.40       12.54      0.48 o 
   0   5  10       16.75       17.06      0.47 o 
   1   5  10        2.59        2.72      0.24 o 
   2   5  10        1.39        1.50      0.19 o 
   3   5  10        0.82        0.86      0.18 o 
  -6   6  10        0.15        0.41      0.21 o 
  -5   6  10        0.13        0.17      0.18 o 
  -4   6  10        0.80        0.76      0.17 o 
  -3   6  10        1.64        1.96      0.19 o 
  -2   6  10        1.79        2.18      0.20 o 
  -1   6  10        8.47        7.55      0.35 o 
   0   6  10        5.87        6.57      0.34 o 
   1   6  10        1.20        1.14      0.21 o 
   2   6  10        0.41        0.28      0.18 o 
   3   6  10        1.49        1.84      0.26 o 
  -4   7  10        0.49       -0.01      0.19 o 
  -3   7  10        0.15        0.10      0.18 o 
  -2   7  10        0.02        0.17      0.25 o 
  -1   7  10        1.92        2.67      0.27 o 
   0   7  10        0.29        0.50      0.20 o 
   1   7  10        1.02        0.92      0.22 o 
  -2   8  10        1.32        2.05      0.25 o 
  -1   8  10        1.86        1.76      0.24 o 
  -7   0  11        0.01       -0.07      0.31 o 
  -6   0  11        2.74        2.78      0.45 o 
  -5   0  11        6.38        7.31      0.40 o 
  -4   0  11       11.00        9.31      0.40 o 
  -3   0  11        2.49        2.47      0.27 o 
  -2   0  11        8.64        6.67      0.49 o 
  -1   0  11        2.08        2.28      0.25 o 
   0   0  11       30.97       30.45      1.16 o 
   1   0  11        3.85        4.36      0.28 o 
   2   0  11        0.42        0.45      0.16 o 
   3   0  11        0.05        0.17      0.16 o 
   4   0  11        0.23        0.30      0.19 o 
  -7   1  11        0.26        0.30      0.28 o 
  -6   1  11        7.55        7.31      0.43 o 
  -5   1  11        6.29        6.66      0.26 o 
  -4   1  11        1.51        1.07      0.15 o 
  -3   1  11        7.40        7.22      0.26 o 
  -2   1  11       19.82       18.97      0.38 o 
  -1   1  11       32.16       27.39      0.49 o 
   0   1  11        2.37        3.08      0.21 o 
   1   1  11       11.87       12.18      0.35 o 
   2   1  11        9.15        9.94      0.26 o 
   3   1  11        0.90        0.78      0.14 o 
   4   1  11        0.71        0.84      0.16 o 
  -7   2  11        4.52        5.97      0.45 o 
  -6   2  11        4.14        4.53      0.30 o 
  -5   2  11        8.89        9.22      0.63 o 
  -4   2  11        0.64        0.61      0.14 o 
  -3   2  11       21.54       21.16      0.42 o 
  -2   2  11       21.92       21.73      0.42 o 
  -1   2  11        0.13        0.31      0.13 o 
   0   2  11        1.08        1.29      0.14 o 
   1   2  11       13.79       13.55      0.31 o 
   2   2  11        5.80        5.65      0.22 o 
   3   2  11        2.39        2.74      0.20 o 
   4   2  11        1.51        2.29      0.20 o 
  -7   3  11        1.03        1.06      0.27 o 
  -6   3  11       12.73       14.32      0.44 o 
  -5   3  11        0.09       -0.16      0.16 o 
  -4   3  11        2.17        2.51      0.20 o 
  -3   3  11        5.72        6.31      0.25 o 
  -2   3  11       13.87       13.49      0.35 o 
  -1   3  11        6.11        7.79      0.27 o 
   0   3  11        9.78        9.57      0.27 o 
   1   3  11       11.98       12.82      0.31 o 
   2   3  11        0.36        0.38      0.16 o 
   3   3  11       13.20       14.80      0.36 o 
  -6   4  11        1.33        1.21      0.22 o 
  -5   4  11        0.82        0.56      0.19 o 
  -4   4  11        0.18        0.16      0.14 o 
  -3   4  11        2.37        2.45      0.21 o 
  -2   4  11        9.67        9.52      0.30 o 
  -1   4  11        5.02        5.72      0.26 o 
   0   4  11        3.61        3.66      0.25 o 
   1   4  11        0.59        1.21      0.17 o 
   2   4  11       10.16       11.93      0.36 o 
   3   4  11        0.32        0.86      0.18 o 
  -6   5  11        0.69        0.57      0.21 o 
  -5   5  11        0.34        0.05      0.18 o 
  -4   5  11        0.01        0.06      0.13 o 
  -3   5  11        0.14        0.08      0.13 o 
  -2   5  11        4.38        4.34      0.25 o 
  -1   5  11       13.72       13.46      0.47 o 
   0   5  11        6.41        7.74      0.36 o 
   1   5  11        2.20        2.16      0.24 o 
   2   5  11        0.27        0.38      0.23 o 
  -5   6  11        0.54        0.19      0.21 o 
  -4   6  11        0.86        1.29      0.18 o 
  -3   6  11        0.75        0.94      0.17 o 
  -2   6  11        2.08        2.44      0.26 o 
  -1   6  11       11.22       12.94      0.44 o 
   0   6  11        1.45        1.00      0.21 o 
   1   6  11        0.41        0.56      0.20 o 
  -3   7  11        0.56        1.07      0.42 o 
  -2   7  11        7.23        7.51      0.84 o 
  -1   7  11        1.97        1.71      0.24 o 
   0   7  11        1.69        1.88      0.28 o 
  -7   0  12        0.04        0.56      0.35 o 
  -6   0  12        2.19        1.84      0.38 o 
  -5   0  12        0.52        0.19      0.19 o 
  -4   0  12        3.35        3.59      0.30 o 
  -3   0  12        0.04        0.05      0.18 o 
  -2   0  12       12.07       10.75      0.44 o 
  -1   0  12        0.12        0.25      0.18 o 
   0   0  12        0.30        0.29      0.18 o 
   1   0  12        8.32        9.59      0.50 o 
   2   0  12        0.72        0.84      0.20 o 
   3   0  12        2.87        3.77      0.31 o 
  -7   1  12        0.36        0.73      0.27 o 
  -6   1  12        2.29        2.69      0.25 o 
  -5   1  12        0.32        0.50      0.15 o 
  -4   1  12        0.08        0.20      0.14 o 
  -3   1  12        1.00        1.33      0.16 o 
  -2   1  12        1.70        1.38      0.16 o 
  -1   1  12        3.10        2.44      0.20 o 
   0   1  12        2.76        2.48      0.20 o 
   1   1  12        1.83        2.10      0.17 o 
   2   1  12        3.94        4.80      0.22 o 
   3   1  12        1.49        1.73      0.18 o 
  -6   2  12        1.85        1.97      0.24 o 
  -5   2  12        1.02        1.07      0.16 o 
  -4   2  12        0.56        0.52      0.14 o 
  -3   2  12        1.61        2.26      0.29 o 
  -2   2  12        1.80        2.14      0.18 o 
  -1   2  12        1.27        1.57      0.17 o 
   0   2  12        0.09        0.23      0.14 o 
   1   2  12        3.50        3.84      0.23 o 
   2   2  12        5.77        7.62      0.31 o 
   3   2  12        0.53        0.72      0.16 o 
  -6   3  12        2.74        1.97      0.24 o 
  -5   3  12        0.60        0.46      0.15 o 
  -4   3  12        2.00        2.31      0.29 o 
  -3   3  12       11.23       12.06      0.44 o 
  -2   3  12        1.48        1.60      0.17 o 
  -1   3  12        6.30        5.58      0.26 o 
   0   3  12        4.63        4.51      0.25 o 
   1   3  12        2.33        2.61      0.28 o 
   2   3  12        9.17       10.56      0.35 o 
  -6   4  12        1.52        1.35      0.38 o 
  -5   4  12        0.27        0.36      0.20 o 
  -4   4  12        6.06        7.26      0.39 o 
  -3   4  12        1.53        2.62      0.24 o 
  -2   4  12        8.38        8.91      0.32 o 
  -1   4  12        0.24        0.33      0.16 o 
   0   4  12        0.24        0.49      0.20 o 
   1   4  12        2.38        2.35      0.35 o 
   2   4  12        1.29        1.19      0.19 o 
  -5   5  12        1.89        2.50      0.45 o 
  -4   5  12        1.45        1.81      0.40 o 
  -3   5  12        7.71        8.38      0.33 o 
  -2   5  12        1.43        2.16      0.59 o 
  -1   5  12        0.91        1.07      0.22 o 
   0   5  12        0.21        0.51      0.19 o 
   1   5  12        1.86        2.11      0.27 o 
  -3   6  12        1.33        1.40      0.24 o 
  -2   6  12        0.32        0.38      0.21 o 
  -1   6  12        0.98        1.16      0.23 o 
   0   6  12        1.36        2.39      0.33 o 
  -6   0  13        0.18        0.52      0.38 o 
  -5   0  13        3.76        4.43      0.37 o 
  -4   0  13        0.42        0.20      0.38 o 
  -3   0  13        9.22       10.50      0.45 o 
  -2   0  13        0.09        0.03      0.19 o 
  -1   0  13        0.21        0.21      0.26 o 
   0   0  13        3.28        2.86      0.42 o 
   1   0  13        1.81        2.15      0.33 o 
   2   0  13        5.39        5.44      0.39 o 
  -6   1  13        1.81        2.61      0.27 o 
  -5   1  13        1.02        1.28      0.18 o 
  -4   1  13        1.45        2.25      0.27 o 
  -3   1  13        5.20        5.17      0.26 o 
  -2   1  13        6.25        6.31      0.28 o 
  -1   1  13        4.22        4.21      0.26 o 
   0   1  13        1.34        1.41      0.18 o 
   1   1  13        5.93        6.81      0.33 o 
   2   1  13        0.18        0.37      0.14 o 
  -5   2  13        2.79        3.23      0.25 o 
  -4   2  13        5.75        6.47      0.28 o 
  -3   2  13        0.37        0.59      0.16 o 
  -2   2  13        5.71        6.17      0.28 o 
  -1   2  13        0.31        0.18      0.14 o 
   0   2  13        0.65        0.81      0.16 o 
   1   2  13        1.88        2.08      0.19 o 
   2   2  13        0.02        0.12      0.16 o 
  -5   3  13        1.69        1.72      0.23 o 
  -4   3  13        3.70        5.34      0.28 o 
  -3   3  13        5.48        5.48      0.30 o 
  -2   3  13        1.24        0.94      0.17 o 
  -1   3  13        0.18        0.15      0.14 o 
   0   3  13        0.38        0.37      0.19 o 
   1   3  13        0.11        0.13      0.18 o 
  -4   4  13        2.21        2.70      0.25 o 
  -3   4  13        1.08        1.58      0.23 o 
  -2   4  13        0.37        0.29      0.16 o 
  -1   4  13        0.01       -0.07      0.18 o 
   0   4  13        0.98        2.05      0.25 o 
  -3   5  13        0.57        0.94      0.18 o 
  -2   5  13        0.93        1.15      0.24 o 
  -1   5  13        1.68        1.62      0.24 o 
  -4   0  14        0.09       -0.22      0.30 o 
  -3   0  14        0.05       -0.12      0.20 o 
  -2   0  14        5.73        5.39      0.41 o 
  -1   0  14        0.01        0.38      0.23 o 
   0   0  14        0.01       -0.21      0.21 o 
  -4   1  14        0.82        0.86      0.17 o 
  -3   1  14        6.67        7.34      0.32 o 
  -2   1  14        0.01        0.23      0.15 o 
  -1   1  14        6.61        8.39      0.33 o 
   0   1  14        4.05        4.61      0.28 o 
  -4   2  14        1.94        2.00      0.21 o 
  -3   2  14        1.62        2.19      0.21 o 
  -2   2  14        2.26        2.74      0.24 o 
  -1   2  14        0.27        0.31      0.16 o 
   0   2  14        3.44        4.02      0.29 o 
  -3   3  14        0.33        0.45      0.18 o 
  -2   3  14        0.92        1.64      0.25 o 
  -1   3  14        1.89        3.52      0.36 o 
                                                 
